# Supplementary material for: Hitherto-Unnoticed Self-Transmissible Plasmids Widely Distributed among Different Environments in Japan
Source: Appl Environ Microbiol. 2022 Sep 7;88(18):e01114-22. doi: 10.1128/aem.01114-22 (PMC9499019; doi:10.1128/aem.01114-22)
Supplement: Supplemental file 2 — Tables S1 to S8. Download aem.01114-22-s0002.xlsx, XLSX file, 0.3 MB [file aem.01114-22-s0002.xlsx]

## Sheet: Table_S1
Table S1. Environmental samples and distribution of plasmids.
Environmental Samples	Sample	Sampling date	Latitude (N)	Latitude (E)	Method	Recipients	Number of isolates	aPCR-Southern blotting analyses										bIdentified plasmid broup by PCR
								IncP/P-1									IncPromA	IncP/P-1				PromAall	pSN1216-29	IncA and IncC IncP-3	IncL and IncM	IncN	IncW	PCR-negative
								αβε	ι	δ	θ	γ	κ	ο	η	ρμ		αβε	δ	γ	total
WWTP (A)	Activated Sludge	2019-07-09	NA	NA	Triparental	P. resinovorans	20	-	-	-	-	-	-	-	-	-	-	3	0	-	3	0	-	-	-	-	-	17
		2019-09-04			Triparental	P. resinovorans	20	-	-	-	-	-	-	-	-	-	+	0	-	-	0	17	-	-	-	-	-	3
					biparental	E. coli	0											-	-	-	-	-	-	-	-	-	-	-
					Triparental	E. coli	20											0	0	0	0	13	0	0	0	0	0	7
		2019-11-06			Triparental	P. resinovorans	10	-	-	-	-	-	-	-	-	-	-	-	-	-	-	-	-	-	-	-	-	-
		2020-01-07			biparental	E. coli	0	-	-	-	-	-	-	-	-	-	ND	-	-	-	-	-	-	-	-	-	-	-
					Triparental	E. coli	0											-	-	-	-	-	-	-	-	-	-	-
		2020-03-11			-	-	-	-	-	-	-	-	-	-	-	-	ND	-	-	-	-	-	-	-	-	-	-	-
WWTP (B)	Activated Sludge	2019-07-09	NA	NA	Triparental	P. resinovorans	20	+	-	-	-	-	-	-	-	-	-	11	-	-	11	6	-	-	-	-	-	3
					biparental	E. coli	0											-	-	-	-	-	-	-	-	-	-	-
		2019-09-04			Triparental	P. resinovorans	20	-	-	-	-	+	-	-	-	+	+	18			18	0	-	-	-	-	-	3
					biparental	E. coli	9											0	0	0	0	0	0	0	0	9	0	0
					Triparental	E. coli	1											0	0	0	0	0	0	0	0	1	0	0
		2019-11-06			Triparental	P. resinovorans	10	+	+	-	-	-	-	-	-	-	-	-	-	-	-	-	-	-	-	-	-	2
		2020-01-07			biparental	E. coli	0	-	-	-	-	-	-	-	-	-	ND	-	-	-	-	-	-	-	-	-	-	-
					Triparental	E. coli	0											-	-	-	-	-	-	-	-	-	-	-
		2020-03-11			-	-	-	+	-	-	-	-	-	-	-	-	ND	-	-	-	-	-	-	-	-	-	-	-
WWTP (C)	Activated Sludge	2019-07-10	NA	NA	Triparental	P. resinovorans	20	+	+	-	-	-	-	-	-	-	-	0	0	-	0	0	-	-	-	-	-	20
					biparental	E. coli	0											-	-	-	0	-	-	-	-	-	-	-
		2019-09-05			Triparental	P. resinovorans	20	-	-	-	-	-	-	-	-	-	+	3	-	-	3	0	-	-	-	-	-	17
					biparental	E. coli	0											-	-	-	-	-	-	-	-	-	-	-
					Triparental	E. coli	4											0	0	0	0	0	0	0	0	0	0	4
		2019-11-07			Triparental	P. resinovorans	10	+	+	-	-	-	-	-	-	-	-	-	-	-	-	-	-	-	-	-	-	-
		2020-01-07			biparental	E. coli	0	+	+	-	-	-	-	-	-	-	ND	-	-	-	-	-	-	-	-	-	-	-
					Triparental	E. coli	0											-	-	-	-	-	-	-	-	-	-	-
		2020-03-12			-	-	-	+	-	-	-	-	-	-	-	-		-	-	-	-	-	-	-	-	-	-	-
WWTP (D)	Activated Sludge	2019-07-09	NA	NA	Triparental	P. resinovorans	20	+	+	-	-	-	-	-	-	-	+	0	0	-	0	0	-	-	-	-	-	20
		2019-09-05			Triparental	P. resinovorans	20	+	-	-	-	-	-	-	-	-	+	0	-	-	0	0	-	-	-	-	-	20
					biparental	E. coli	0											-	-	-	-	-	-	-	-	-	-	-
					Triparental	E. coli	0											-	-	-	-	-	-	-	-	-	-	-
		2019-11-07			Triparental	P. resinovorans	10	+	+	-	-	-	-	-	-	-	-	-	-	-	-	-	-	-	-	-	-	-
		2020-01-07			biparental	E. coli	0	+	+	+	-	-	-	-	-	-	ND	-	-	-	-	-	-	-	-	-	-	-
					Triparental	E. coli	0											-	-	-	-	-	-	-	-	-	-	-
		2020-03-11			-	-	-	-	+	-	-	-	-	-	-	-	ND	-	-	-	-	-	-	-	-	-	-	-
Anaerobic WWTP	anaeroibic WWTP	2016-05-15	NA	NA	Triparental	P. resinovorans	1	ND	ND	ND	ND	ND	ND	ND	ND	ND	ND	0	0	0	0	0	1	0	0	0	0	0
		20182/27	NA	NA	Triparental	P. resinovorans	2	ND	ND	ND	ND	ND	ND	ND	ND	ND	ND	1	1	0	0	0	0	0	0	0	0	0
Cow Manure	Cow Manure	2019-05-29	31.9866	131.461	Triparental	P. resinovorans	0	-	-	-	-	-	-	-	-	-	+	-	-	-	-	-	-	-	-	-	-	-
					biparental	E. coli	0											-	-	-	-	-	-	-	-	-	-	-
Lake Sanaru A	Lake Sediment	2018-06-13	34.7108	137.694	Triparental	P. resinovorans	37	ND	ND	ND	ND	ND	ND	ND	ND	ND	-	0	0	0	0	34	0	-	-	-	-	3
		2018-06-21	34.7108	137.694	Triparental	P. resinovorans	22	ND	ND	ND	ND	ND	ND	ND	ND	ND	+	0	3	4	7	0	2	-	-	-	-	13
					Biparental	P. resinovorans	0											-	-	-	-	-	-	-	-	-	-	-
		2020-06-09	34.7108	137.694	-	-	-	-	-	-	-	-	-	-	-	-	ND	-	-	-	-	-	-	-	-	-	-	-
Lake Sanaru B	Lake Sediment	2018-06-13	34.71	137.693	Triparental	P. resinovorans	39	ND	ND	ND	ND	ND	ND	ND	ND	ND	-	1	1	0	1	13	0	-	-	-	-	25
		2018-06-21	34.71	137.693	Triparental	P. resinovorans	46	ND	ND	ND	ND	ND	ND	ND	ND	ND	+	0	16	4	19	38	-	-	-	-	-	5
					Biparental	P. resinovorans	0											-	-	-	-	-	-	-	-	-	-
		2020-06-09	34.7108	137.694	-	-	-	-	-	-	-	-	-	-	-	-	ND	-	-	-	-	-	-	-	-	-	-
Lake Sanaru C	Lake Sediment	2018-06-21	34.7083	137.684	Triparental	P. resinovorans	15	ND	ND	ND	ND	ND	ND	ND	ND	ND	+	2	11	1	11	4	0	-	-	-	-	5
					Biparental	P. resinovorans	2											2	2	0	2	1	0	-	-	-	-	0
		2020-06-09	34.7108	137.694	-	-	-	-	-	-	-	-	-	-	-	-	ND	-	-	-	-	-	-	-	-	-	-
Lake Sanaru D	Lake Sediment	2018-06-21	34.6992	137.668	Triparental	P. resinovorans	2	ND	ND	ND	ND	ND	ND	ND	ND	ND	+	0	1	0	1	0	0	-	-	-	-	1
					Biparental	P. resinovorans	0											-	-	-	-	-	-	-	-	-	-	-
		2020-06-09	34.7108	137.694		-	-	-	-	-	-	-	-	-	-	-		-	-	-	-	-	-	-	-	-	-	-
Lake Sanaru E	Lake Sediment	2018-06-21	34.7036	137.611	Triparental	P. resinovorans	10	ND	ND	ND	ND	ND	ND	ND	ND	ND	+	0	1	0	1	0	0	-	-	-	-	9
					Biparental	P. resinovorans	0											-	-	-	-	-	-	-	-	-	-	-
		2020-06-09	34.7108	137.694	-	-	-	-	-	-	-	-	-	-	-	-	ND	-	-	-	-	-	-	-	-	-	-	-
Lake Gosho	Lake Sediment	2019-04-14	39.6689	140.967	Triparental	P. resinovorans	10	-	-	-	-	-	-	-	-	-	+	0	7	-	7	1	0	0	0	-	-	2
Lake Kawaguchiko	Lake Sediment	2019/4/31	35.5214	138.768	Triparental	P. resinovorans	20	-	-	-	-	-	-	-	-	-	-	0	0	-	0	0	-	-	-	-	-	20
Lake Tazawa	Lake Sediment	2019-05-01	39.7317	140.697	Triparental	P. resinovorans	0	-	-	-	-	-	-	-	-	-	-	-	-	-	0	-	-	-	-	-	-	-
Lake Usoriyama	Lake Sediment	2019-05-02	41.3261	141.086	Triparental	P. resinovorans	0	-	-	-	-	-	-	-	-	-	+	-	-	-	0	-	-	-	-	-	-	-
Iruka Pond	Pond Sediment	2019-05-02	35.3342	136.994	Triparental	P. resinovorans	40	-	-	-	-	-	-	-	-	+	-	4	0	-	4	0	-	-	-	-	-	36
Lake Megami	Lake Sediment	2019-05-03	36.1347	138.271	Triparental	P. resinovorans	20	-	-	-	-	-	-	-	-	-	-	0	0	-	0	15	-	-	-	-	-	5
Lake Hibara	Lake Sediment	2019-05-31	37.6533	140.064	Triparental	P. resinovorans	0	-	-	-	-	-	-	-	-	-	-	-	-	-	-	-	-	-	-	-	-	-
Lake Onogawa	Lake Sediment	2019-05-31	37.6794	140.114	Triparental	P. resinovorans	0	-	-	-	-	-	-	-	-	-	-	-	-	-	-	-	-	-	-	-	-	-
					biparental	E. coli	0											-	-	-	-	-	-	-	-	-	-	-
Lake Akimoto	Lake Sediment	2019-05-31	37.6564	140.106	Triparental	P. resinovorans	2	-	-	-	-	-	-	-	-	-	-	0	0	-	0	0	-	-	-	-	-	2
Lake Inawashiro	Lake Sediment	2019-05-31	37.5242	140.115	Triparental	P. resinovorans	0	-	-	-	-	-	-	-	-	-	-	-	-	-	-	-	-	-	-	-	-	-
Lake Biwa	Lake Sediment	2019-07-09	34.9661	135.906	Triparental	P. resinovorans	5	-	-	-	-	-	-	-	-	-	-	0	0	-	0	0	-	-	-	-	-	5
		2019-09-04			Triparental	P. resinovorans	6	-	-	-	-	-	-	-	-	-	-	-	-	-	-	6	-	-	-	-	-	0
					biparental	E. coli	0											-	-	-	-	-	-	-	-	-	-	-
					Triparental	E. coli	0											-	-	-	-	-	-	-	-	-	-	-
		2019-11-06			Triparental	P. resinovorans	0	-	-	-	-	-	-	-	-	-	-	-	-	-	-	-	-	-	-	-	-	-
		2020-01-08			-	-	-	-	-	-	-	-	-	-	-	-	ND	-	-	-	-	-	-	-	-	-	-	-
		2020-03-11			Triparental	E. coli	0	-	-	-	-	-	-	-	-	-	ND	-	-	-	-	-	-	-	-	-	-	-
Lake Suwa	Lake Sediment	2019-07-15	36.0594	138.08	Triparental	P. resinovorans	0	-	-	-	-	-	-	-	-	-	-	-	-	-	-	-	-	-	-	-	-	-
Lake Tateshina	Lake Sediment	2019-07-16	36.0505	138.256	Triparental	P. resinovorans	0	-	-	-	-	-	-	-	-	-	-	-	-	-	-	-	-	-	-	-	-	-
Hiroshima Bay	Marine Sediment	2019-07-10	34.34	132.463	Triparental	P. resinovorans	0	-	-	-	-	-	-	-	-	-	-	-	-	-	-	-	-	-	-	-	-	-
		2019-09-04			Triparental	P. resinovorans	20	-	-	-	-	-	-	-	-	-	-	0	-	-	0	9	-	-	-	-	-	11
					biparental	E. coli	0											-	-	-	0	-	-	-	-	-	-	-
					Triparental	E. coli	0											-	-	-	0	-	-	-	-	-	-	-
		2019-11-06			Triparental	P. resinovorans	0	-	-	-	-	-	-	-	-	-	-	-	-	-	0	-	-	-	-	-	-	-
		2020-01-08			-	-	-	-	-	-	-	-	-	-	-	-		-	-	-	0	-	-	-	-	-	-	-
		2020-03-12			Triparental	E. coli	0	-	-	-	-	-	-	-	-	-	ND	-	-	-	0	-	-	-	-	-	-	-
Dokai Bay	Marine Sediment	2019-07-10	33.8888	130.769	Triparental	P. resinovorans	0	-	-	-	-	-	-	-	-	-	-	-	-	-	0	-	-	-	-	-	-	-
		2019-09-04			Triparental	P. resinovorans	1	-	-	-	-	-	-	-	-	-	-	0	-	-	0	0	-	-	-	-	-	1
					biparental	E. coli	3											3	3	3	3	-	-	-	-	-	-	0
					Triparental	E. coli	3											3	3	3	3	0	0	0	0	0	0	0
		2019-11-06			Triparental	P. resinovorans	0	-	-	-	-	-	-	-	-	-	-	-	-	-	-	-	-	-	-	-	-	-
		2020-01-08			-	-	-	-	-	-	-	-	-	-	-	-	ND	-	-	-	-	-	-	-	-	-	-	-
		2020-03-11			Triparental	E. coli	0	-	-	-	-	-	-	-	-	-	ND	-	-	-	-	-	-	-	-	-	-	-
Nakatsugawa, paddy	Paddy Sediment	2019-05-03	35.3961	137.47	Triparental	P. resinovorans	20	-	-	-	-	-	-	-	-	-	+	0	0	-	0	0	-	-	-	-	-	20
Onikoshi Pond	Pond Sediment	2019-04-14	39.7617	141.043	Triparental	P. resinovorans	10	-	-	-	-	-	-	-	-	-	+	0	8	-	8	0	0	0	0	-	-	2
Mishaka Pond	Pond Sediment	2019-07-16	36.0337	138.291	Triparental	P. resinovorans	0	-	-	-	-	-	-	-	-	-	-	-	-	-	-	-	-	-	-	-	-	-
Kitakami River	River Sediment	2019-04-13	39.7006	141.141	Triparental	P. resinovorans	10	-	-	-	-	-	-	-	-	-	-	0	9	-	9	1	0	0	0	-	-	1
Terakawa River	River Sediment	2019-05-03	35.3961	137.472	Triparental	P. resinovorans	6	-	-	-	-	-	-	-	-	-	+	0	0	-	0	0	-	-	-	-	-	6
Fujikawa River	River Sediment	2019-05-04	35.13	138.637	Triparental	P. resinovorans	20	-	-	-	-	-	-	-	-	-	+	0	0	-	0	0	-	-	-	-	-	20
Otakinegawa River	River Sediment	2019-05-31	37.4406	140.569	Triparental	P. resinovorans	1	-	-	-	-	-	-	-	-	-	+	1	1	-	1	0	-	-	-	-	-	0
	River Sediment				biparental	E. coli	0											-	-	-	-	-	-	-	-	-	-	-
Tama River A	River Sediment	2019-07-06	35.8039	139.194	Triparental	P. resinovorans	20	-	-	+	-	-	-	-	-	-	+	0	0	-	0	4	-	-	-	-	-	16
					biparental	E. coli	0											-	-	-	-	-	-	-	-	-	-	-
		2019-10-06	35.8039	139.194	Triparental	P. resinovorans	0	-	-	-	-	-	-	-	-	-	-	-	-	-	-	-	-	-	-	-	-	-
		2020-02-15	35.8039	139.194	biparental	E. coli	0	-	-	-	-	-	-	-	-	-	ND	-	-	-	-	-	-	-	-	-	-	-
Tama River B	River Sediment	2019-07-06	35.7768	139.288	Triparental	P. resinovorans	20	-	-	-	-	-	-	-	-	-	-	0	0	-	0	1	-	-	-	-	-	19
		2019-10-06	35.7768	139.288	Triparental	P. resinovorans	0	-	-	-	-	-	-	-	-	-	-	-	-	-	-	-	-	-	-	-	-	-
		2020-02-15	35.7768	139.288	biparental	E. coli	0	-	-	-	-	-	-	-	-	-	ND	-	-	-	-	-	-	-	-	-	-	-
Tama River C	River Sediment	2019-07-06	35.6951	139.363	Triparental	P. resinovorans	9	-	-	-	-	-	-	-	-	-	-	0	0	-	0	0	-	-	-	-	-	9
		2019-10-06	35.6951	139.363	Triparental	P. resinovorans	0	-	-	-	-	-	-	-	-	+	+	-	-	-	-	-	-	-	-	-	-	-
		2020-02-15	35.69	139.36	biparental	E. coli	0	-	-	-	-	-	-	-	-	-	ND	-	-	-	-	-	-	-	-	-	-	-
Tama River D	River Sediment	2019-07-06	35.6529	139.505	Triparental	P. resinovorans	20	-	-	-	-	-	-	-	-	-	-	0	0	-	0	12	-	-	-	-	-	8
					biparental	E. coli	4											1	1	1	1	0	0	2	0	0	0	1
		2019-10-06	35.6529	139.505	Triparental	P. resinovorans	0	-	-	-	-	-	-	-	-	-	+	-	-	-	-	-	-	-	-	-	-	-
		2020-02-15	35.6529	139.505	biparental	E. coli	0	-	-	-	-	-	-	-	-	-	ND	-	-	-	-	-	-	-	-	-	-	-
Tama River E	River Sediment	2019-07-06	35.6017	139.625	Triparental	P. resinovorans	20	-	-	-	-	-	-	-	-	-	-	1	1		1	6	-	-	-	-	-	13
					biparental	E. coli	15											2	3	0	5	1	0	0	0	2	0	8
		2019-10-06	35.6017	139.625	Triparental	P. resinovorans	20	-	-	-	-	-	-	-	-	-	-	0	-	-	0	0	-	-	-	-	-	20
		2020-02-15	35.6017	139.625	biparental	E. coli	2	-	-	-	-	-	-	-	-	-	ND	2	-	-	2	0	0	0	0	0	-	0
Tama River F	River Sediment	2019-07-06	35.5445	139.726	Triparental	P. resinovorans	16	-	-	-	-	-	-	-	-	-	-	0	0	-	0	0	-	-	-	-	-	16
		2019-10-06	35.5445	139.726	Triparental	P. resinovorans	20	-	-	-	-	-	-	-	-	+	-	3	-	-	3	0	-	-	-	-	-	17
		2020-02-15	35.61	139.62	biparental	E. coli	1	-	-	-	-	-	-	-	-	-	ND	1	-	-	1	0	0	0	0	0	-	0
Shinano River	River Sediment	2019-07-09	37.8587	139.024	Triparental	P. resinovorans	13	-	-	-	-	-	-	-	-	-	-	0	0	-	0	5	-	-	-	-	-	8
		2019-09-04			Triparental	P. resinovorans	20	-	-	-	-	-	-	-	-	-	-	2	-	-	2	0	-	-	-	-	-	18
					biparental	E. coli	6											6	6	6	6	-	-	-	-	-	-	-
					Triparental	E. coli	22											3	3	2	3	0	0	0	0	0	0	19
		2019-11-08			Triparental	P. resinovorans	10	-	-	-	-	-	-	-	-	-	-	-	-	-	-	-	-	-	-	-	-	-
		2020-01-07			-	-	-	-	-	-	-	-	-	-	-	-	ND	-	-	-	-	-	-	-	-	-	-	-
		2020-03-11			Triparental	E. coli	4	-	-	-	-	-	-	-	-	-	ND	-	-	-	-	-	-	-	-	-	-	-
Kiso River	River Sediment	2019-07-09	35.2627	136.702	Triparental	P. resinovorans	1	-	-	-	-	-	-	-	-	-	-	0	0	-	0	0	-	-	-	-	-	1
		2019-09-04			Triparental	P. resinovorans	5	-	-	-	-	-	-	-	-	-	-	0	-	-	0	0	-	-	-	-	-	5
					biparental	E. coli	0											-	-	-	-	-	-	-	-	-	-	-
					Triparental	E. coli	0											-	-	-	-	-	-	-	-	-	-	-
		2019-11-06			Triparental	P. resinovorans	0	-	-	-	-	-	-	-	-	-	-	-	-	-	-	-	-	-	-	-	-	-
		2020-01-07			-	-	-	-	-	-	-	-	-	-	-	-	ND	-	-	-	-	-	-	-	-	-	-	-
		2020-03-11			Triparental	E. coli	2	-	-	-	-	-	-	-	-	-	ND	-	-	-	-	-	-	-	-	-	-	-
Yoshino River	River Sediment	2019-07-09	34.1096	134.496	Triparental	P. resinovorans	14	-	-	-	-	-	-	-	-	-	-	2	0	-	2	10	-	-	-	-	-	2
		2019-09-04			Triparental	P. resinovorans	12	-	-	-	-	-	-	-	-	-	-	2	-	-	2	0	-	-	-	-	-	-
					biparental	E. coli	0											-	-	-	0	-	-	-	-	-	-	-
					Triparental	E. coli	20											0	0	0	0	5	0	0	0	0	0	15
		2019-11-06			Triparental	P. resinovorans	10	-	-	-	-	-	-	-	-	-	-	-	-	-	-	-	-	-	-	-	-	-
		2020-01-07			-	-	-	-	-	-	-	-	-	-	-	-		-	-	-	-	-	-	-	-	-	-	-
		2020-03-11			Triparental	E. coli	11	-	-	-	-	-	-	-	-	-	ND	-	-	-	-	-	-	-	-	-	-	-
Kitakami River (upstream)	River Sediment	2019-07-28	38.5728	141.45	Triparental	P. resinovorans	0	-	-	-	-	-	-	-	-	-	-	-	-	-	-	-	-	-	-	-	-	-
Kitakami River (midstream)	River Sediment	2019-07-28	40.0394	141.243	Triparental	P. resinovorans	20	-	-	-	-	-	-	-	-	-	-	-	-	-	-	-	-	-	-	-	-	-
Kitakami River (estuary)	River Sediment	2019-07-28	39.7024	141.14	Triparental	P. resinovorans	0	-	-	+	-	-	-	-	-	-	-	-	-	-	-	-	-	-	-	-	-	-
Hamamatsu, Soil	Soil	2019-04-22	34.7258	137.718	Triparental	P. resinovorans	10	+	-	-	-	+	-	-	-	-	+	1	9	-	9	4	0	0	0	-	-	1
		2020-06-12	34.7231	137.719	-	-	-	-	-	-	-	-	-		-	-	ND	-	-	-	-	-	-	-	-	-	-	-
Tsukuba, Soil	Soil	2019-04-23	36.0236	140.121	Triparental	P. resinovorans	20	-	-	-	-	-	-	-	-	-	+	0	0	-	0	0	-	-	-	-	-	20
Nagashima Dam	Soil	2019-04-28	35.1667	138.153	Triparental	P. resinovorans	19	-	-	-	-	-	-	-	-	-	-	0	0	-	0	0	-	-	-	-	-	19
Ito, Soil	Soil	2019-05-03	35.0244	139.044	Triparental	P. resinovorans	20	-	-	-	-	-	-	-	-	-	-	2	0	-	2	0	-	-	-	-	-	18
Showa drainage pump station	Soil	2019-05-04	35.1356	138.738	Triparental	P. resinovorans	0	-	-	-	-	-	-	-	-	-	-	-	-	-	-	-	-	-	-	-	-	-
Iwamotoyama Park	Soil	2019-05-04	35.1764	138.624	Triparental	P. resinovorans	20	-	-	-	-	-	-	-	-	-	-	14	0	-	14	0	-	-	-	-	-	6
Narusegawa River	Soil	2019-05-04	38.3881	141.162	Triparental	P. resinovorans	20	-	-	-	-	-	-	-	-	-	+	0	0	-	0	0	-	-	-	-	-	20
Nagoya, Soil	Soil	2019-05-05	35.1383	136.83	Triparental	P. resinovorans	20	-	-	-	-	-	-	-	-	-	-	1	1	-	2	0	-	-	-	-	-	19
Senrikita Park	Soil	2019-06-16	34.8236	135.517	Triparental	P. resinovorans	20	-	-	-	-	-	-	-	-	-	-	1	0	-	1	7	-	-	-	-	-	12
Tsukuba, Field (no fertilizer)	Soil	2020-06-04	36.1189	140.095	-	-	-	-	-	-	-	-	-	-	-	-	ND	-	-	-	-	-	-	-	-	-	-	-
Tsukuba, Field (N, P, K - added)	Soil	2020-06-04	36.1189	140.095	-	-	-	-	-	+	-	-	-	-	-	-	ND	-	-	-	-	-	-	-	-	-	-	-
Tsukuba, Field (only compost)	Soil	2020-06-04	36.1189	140.095	-	-	-	-	-	-	-	-	-	-	-	-	ND	-	-	-	-	-	-	-	-	-	-	-
Tsukuba, Field (only compost)	Soil	2020-06-04	36.1189	140.095	-	-	-	-	-	-	-	-	-	-	-	-	ND	-	-	-	-	-	-	-	-	-	-	-
a'+' indicates that positive signal of PCR-Southern blot analyses was detected, '-' means that no signal was detected. 'ND' means not determined.
bThe numbers of PCR products detected by PCR with the specific primers are shown (not that some isolates have plural plasmids). '-' indicates that the PCR analyses was not performed.

## Sheet: Table_S2
Table S2. Unique plasmids obtained in the present study.
Name	Inc group	Size (bp)	Source	Method	Intermediate donor	Recipient	Sequencing technology	Raw read length (bp)	Total numbers of raw reads	Total bases of raw reads (bp)	Total numbers of mapped high-quality reads	Mapped bases of high-quality reads (bp)	Coverage	Assembler	DDBJ accession number
pMNCF093-1	IncFII	102738	activated sludge	triparental	E. coli JM109(pBBR1MCS-3)	E. coli MG1655GFP	PacBio RS II	-	128236	1090155410	16281	224983778	2189.88	Canu v. 2.1.1	LC663731
							HiSeq2500	151	6306128	952225328	190104	28513393	277.535
pMNCF070	IncN	39426	activated sludge	biparental	NA	E. coli MG1655GFP	PacBio RS II	-	147815	1172835524	4305	56502461	1433.13	Canu v. 2.1.1	LC663727
							HiSeq2500	151	6709534	1013139634	671876	100763860	2555.77
pMNBM072	IncN	55403	river sediment	biparental	NA	E. coli MG1655GFP	PacBio RS II	-	128236	1090155410	33361	447522342	8077.58	Canu v. 2.1.1	LC663726
							HiSeq2500	151	6242818	942665518	171902	25782228	465.358
pMNCF075	IncN	49079	activated sludge	triparental	E. coli JM109(pBBR1MCS-3)	E. coli MG1655GFP	PacBio RS II	-	39626	271790823	10200	134501222	2740.5	Canu v. 2.1.1	LC663728
							HiSeq2500	151	6704174	1012330274	1352320	202831731	4132.76
pMNCF091	IncN	67562	activated sludge	biparental	NA	E. coli MG1655GFP	PacBio RS II	-	91341	866441102	13631	193679420	2866.69	Canu v. 2.1.1	LC663729
							HiSeq2500	151	6259038	945114738	196034	29401172	435.173
pMNCF092	IncN	55403	activated sludge	biparental	NA	E. coli MG1655GFP	PacBio RS II	-	88497	710119056	10354	134812966	2433.32	Canu v. 2.1.1	LC663730
							HiSeq2500	151	5844348	882496548	283434	42510092	767.289
pMNCN061	IncP/P-1α	64346	marine sediment	biparental	NA	E. coli MG1655GFP	HiSeq2500	151	5522666	833922566	79246	11864876	184.392	SPAdes v. 3.14.0	LC623900
pMNCN064	IncP/P-1α	68925	marine sediment	triparental	E. coli JM109(pBBR1MCS-3)	E. coli MG1655GFP	HiSeq2500	151	6374956	962618356	148896	22283824	323.305	SPAdes v. 3.14.0	LC623901
pSM0227-07	IncP/P-1β-1	51612	anaerobic WWTP	triparental	E. coli DH5α(pBBR1MCS-2)	P. resinovorans CA10dm4RGFP	MiSeq	301	262402	78238561	129448	36103416	699.516	SPAdes v. 3.13.0	LC623903
pMH0621-02Tc	IncP/P-1β-1	64795	lake sediment	biparental	NA	P. resinovorans CA10dm4RGFP	MiSeq	301	343772	102186224	314046	88630627	1367.86	SPAdes v. 3.13.0	LC623884
pYKAZ004	IncP/P-1β-1	58771	soil	triparental	E. coli DH5α(pBBR1MCS-2)	P. resinovorans CA10dm4RGFP	HiSeq2500	151	9350206	1411881106	297842	44403462	755.534	SPAdes v. 3.14.0	LC623913
pYKBF005	IncP/P-1β-1	60124	river sediment	triparental	E. coli DH5α(pBBR1MCS-2)	P. resinovorans CA10dm4RGFP	HiSeq2500	151	7747530	1169877030	131460	19573064	325.545	SPAdes v. 3.14.0	LC623914
pYKBG006	IncP/P-1β-1	51488	soil	triparental	E. coli DH5α(pBBR1MCS-2)	P. resinovorans CA10dm4RGFP	HiSeq2500	151	8428360	1272682360	208250	31121254	604.437	SPAdes v. 3.14.0	LC623915
pYKBU009	IncP/P-1β-1	53186	river sediment	triparental	E. coli DH5α(pBBR1MCS-2)	P. resinovorans CA10dm4RGFP	HiSeq2500	151	7383964	1114978564	161550	24164701	454.343	SPAdes v. 3.14.0	LC623927
pYKCT011-1	IncP/P-1β-1	57620	river sediment	triparental	E. coli DH5α(pBBR1MCS-2)	P. resinovorans CA10dm4RGFP	HiSeq2500	151	8381430	1265595930	86334	12919820	224.225	SPAdes v. 3.14.0	LC623931
pMNCI060	IncP/P-1β-1	56363	river sediment	biparental	NA	E. coli MG1655GFP	HiSeq2500	151	6194756	935408156	491408	73536742	1304.7	SPAdes v. 3.14.0	LC623896
pMNCI062	IncP/P-1β-1	38628	river sediment	triparental	E. coli JM109(pBBR1MCS-3)	E. coli MG1655GFP	HiSeq2500	151	7288156	1100511556	23474	3506617	90.7791	SPAdes v. 3.14.0	LC623897
pMNCI063	IncP/P-1β-1	52178	river sediment	triparental	E. coli JM109(pBBR1MCS-3)	E. coli MG1655GFP	HiSeq2500	151	5393870	814474370	240102	35895983	687.952	SPAdes v. 3.14.0	LC623898
pYKBP039	IncP/P-1β-2	55596	activated sludge	triparental	E. coli DH5α(pBBR1MCS-2)	P. resinovorans CA10dm4RGFP	HiSeq2500	151	6491664	980241264	98534	14689360	264.216	SPAdes v. 3.14.0	LC623924
pYKAM033	IncP/P-1β-2	42722	soil	triparental	E. coli DH5α(pBBR1MCS-2)	P. resinovorans CA10dm4RGFP	HiSeq2500	151	6722728	1015131928	119754	17900245	418.994	SPAdes v. 3.14.0	LC623910
pYKCS045	IncP/P-1γ	49370	river sediment	triparental	E. coli DH5α(pBBR1MCS-2)	P. resinovorans CA10dm4RGFP	HiSeq2500	151	5722128	864041328	71988	10705919	216.851	SPAdes v. 3.14.0	LC623929
pSM0227-02	IncP/P-1δ	47983	anaerobic WWTP	triparental	E. coli DH5α(pBBR1MCS-2)	P. resinovorans CA10dm4RGFP	MiSeq	301	218776	65451216	111166	31550030	657.525	SPAdes v. 3.13.0	LC623902
pYKBO007	IncP/P-1ε-I	42530	activated sludge	triparental	E. coli DH5α(pBBR1MCS-2)	P. resinovorans CA10dm4RGFP	HiSeq2500	151	7907916	1194095316	97702	14593850	343.142	SPAdes v. 3.14.0	LC623922
pMNBL056	IncP/P-1ε-I	52432	river sediment	biparental	NA	E. coli MG1655GFP	HiSeq2500	151	5626280	849568280	407802	60962917	1162.7	SPAdes v. 3.14.0	LC623890
pMHAD031	IncP/P-1θ	42885	lake sediment	triparental	E. coli DH5α(pBBR1MCS-2)	P. resinovorans CA10dm4RGFP	HiSeq2500	151	8267378	1248374078	68882	10225556	238.441	SPAdes v. 3.14.0	LC623889
pYKBL037	IncP/P-1ι	64506	river sediment	triparental	E. coli DH5α(pBBR1MCS-2)	P. resinovorans CA10dm4RGFP	HiSeq2500	151	6424058	970032758	70536	10501593	162.8	SPAdes v. 3.14.0	LC623919
pYKBR041	IncP/P-1ι	45846	activated sludge	triparental	E. coli DH5α(pBBR1MCS-2)	P. resinovorans CA10dm4RGFP	HiSeq2500	151	7272304	1098117904	109106	16310681	355.771	SPAdes v. 3.14.0	LC623925
pYKCG107	IncP/P-1ι	46366	activated sludge	triparental	E. coli DH5α(pBBR1MCS-2)	P. resinovorans CA10dm4RGFP	PacBio RS II	-	39626	271790823	455	5727161	123.521	Canu v. 2.1.1	LC623928
pMNBM077	IncP/P-1κ	53339	river sediment	biparental	NA	E. coli MG1655GFP	HiSeq2500	151	5877342	887478642	155434	23233267	435.577	SPAdes v. 3.14.0	LC623892
pYKAM101	IncP/P-1λ	69067	soil	triparental	E. coli DH5α(pBBR1MCS-2)	P. resinovorans CA10dm4RGFP	PacBio RS II	-	39626	271790823	696	9234950	133.71	Canu v. 2.1.1	LC623911
pMNCG080-1	IncP/P-1ρ	69454	activated sludge	triparental	E. coli JM109(pBBR1MCS-3)	E. coli MG1655GFP	HiSeq2500	151	5787612	873929412	125198	18584486	267.58	SPAdes v. 3.14.0	LC623894
pMNCG082-1	IncP/P-1μ	74115	activated sludge	triparental	E. coli JM109(pBBR1MCS-3)	E. coli MG1655GFP	HiSeq2500	151	6329648	955776848	416162	61717343	832.724	SPAdes v. 3.14.0	LC623895
pYKBG036	IncP/P-1ο	43728	soil	triparental	E. coli DH5α(pBBR1MCS-2)	P. resinovorans CA10dm4RGFP	HiSeq2500	151	8301632	1253546432	161658	24108261	551.323	SPAdes v. 3.14.0	LC623917
pMNBL073	IncP-3/C	149764	river sediment	biparental	NA	E. coli MG1655GFP	PacBio RS II	-	39626	271790823	2808	38683249	258.295	Canu v. 2.1.1	LC663722
							HiSeq2500	151	5935204	896215804	113068	16958938	113.238
pSN0726-36	IncP-9	76174	soil	triparental	E. coli DH5α(pBBR1MCS-2)	P. resinovorans CA10dm4RGFP	MiSeq	301	725512	217653717	553950	125191202	1643.49	SPAdes v. 3.12.0	LC663736
pYK0414-06	IncP-9	72614	pond sediment	triparental	E. coli DH5α(pBBR1MCS-2)	P. resinovorans CA10dm4RGFP	MiSeq	301	787332	236215630	608152	162430052	2236.9	SPAdes v. 3.13.0	LC663737
pYKBQ040	IncP-9	72614	activated sludge	triparental	E. coli DH5α(pBBR1MCS-2)	P. resinovorans CA10dm4RGFP	HiSeq2500	151	8244128	1244863328	159694	23952240	329.857	SPAdes v. 3.14.0	LC663738
pYKBT042	IncP-9	72614	river sediment	triparental	E. coli DH5α(pBBR1MCS-2)	P. resinovorans CA10dm4RGFP	HiSeq2500	151	7039958	1063033658	48396	7258769	99.9638	SPAdes v. 3.14.0	LC663739
pYKBU043	IncP-9	72614	river sediment	triparental	E. coli DH5α(pBBR1MCS-2)	P. resinovorans CA10dm4RGFP	HiSeq2500	151	6540274	987581374	49726	7458219	102.71	SPAdes v. 3.14.0	LC663740
pMH0613-68	PromAβ-1	41831	lake sediment	triparental	E. coli DH5α(pBBR1MCS-2)	P. resinovorans CA10dm4RGFP	MiSeq	301	263486	78645411	100844	28578568	683.191	SPAdes v. 3.13.0	LC623883
pYK0413-01	PromAβ-1	42291	river sediment	triparental	E. coli DH5α(pBBR1MCS-2)	P. resinovorans CA10dm4RGFP	MiSeq	301	900430	270162846	292000	76824955	1816.58	SPAdes v. 3.13.0	LC623905
pYK0422-04	PromAβ-1	42189	soil	triparental	E. coli DH5α(pBBR1MCS-2)	P. resinovorans CA10dm4RGFP	MiSeq	301	840176	251097378	382912	101993379	2417.53	SPAdes v. 3.13.0	LC623907
pYK0709-71	PromAβ-1	41972	river sediment	triparental	E. coli DH5α(pBBR1MCS-2)	P. resinovorans CA10dm4RGFP	MiSeq	301	457602	136611993	130376	34570906	823.666	SPAdes v. 3.13.0	LC623909
pYK0709-104	PromAβ-1	41611	river sediment	triparental	E. coli DH5α(pBBR1MCS-2)	P. resinovorans CA10dm4RGFP	MiSeq	301	402430	120251569	154440	41881062	1006.49	SPAdes v. 3.13.0	LC623908
pYKCT011-2	PromAβ-1	42060	river sediment	triparental	E. coli DH5α(pBBR1MCS-2)	P. resinovorans CA10dm4RGFP	HiSeq2500	151	8381430	1265595930	14252	2131675	50.6818	SPAdes v. 3.14.0	LC623882
pMHAA012	PromAβ-1	42059	lake sediment	triparental	E. coli DH5α(pBBR1MCS-2)	P. resinovorans CA10dm4RGFP	HiSeq2500	151	8124542	1226805842	77514	11599960	275.802	SPAdes v. 3.14.0	LC623886
pMHAD016	PromAβ-1	41022	lake sediment	triparental	E. coli DH5α(pBBR1MCS-2)	P. resinovorans CA10dm4RGFP	HiSeq2500	151	9041518	1365269218	41670	6203113	151.214	SPAdes v. 3.14.0	LC623888
pYKAR019	PromAβ-1	41954	lake sediment	triparental	E. coli DH5α(pBBR1MCS-2)	P. resinovorans CA10dm4RGFP	HiSeq2500	151	7564052	1142171852	87738	13108013	312.438	SPAdes v. 3.14.0	LC623912
pYKBG020	PromAβ-1	42850	soil	triparental	E. coli DH5α(pBBR1MCS-2)	P. resinovorans CA10dm4RGFP	HiSeq2500	151	6306738	952317438	120506	18010254	420.309	SPAdes v. 3.14.0	LC623916
pYKBL021	PromAβ-1	44255	river sediment	triparental	E. coli DH5α(pBBR1MCS-2)	P. resinovorans CA10dm4RGFP	HiSeq2500	151	7213398	1089223098	242938	36336608	821.074	SPAdes v. 3.14.0	LC623918
pYKBM022	PromAβ-1	42027	river sediment	triparental	E. coli DH5α(pBBR1MCS-2)	P. resinovorans CA10dm4RGFP	HiSeq2500	151	8332452	1258200252	51424	7684209	182.84	SPAdes v. 3.14.0	LC623920
pYKBS026	PromAβ-1	42060	river sediment	triparental	E. coli DH5α(pBBR1MCS-2)	P. resinovorans CA10dm4RGFP	HiSeq2500	151	8326810	1257348310	52536	7845076	186.521	SPAdes v. 3.14.0	LC623926
pYK0414-12	PromAβ-2	42497	lake sediment	triparental	E. coli DH5α(pBBR1MCS-2)	P. resinovorans CA10dm4RGFP	MiSeq	301	777328	232044385	341212	91779111	2159.66	SPAdes v. 3.13.0	LC623906
pYKCT010	PromAβ-2	41020	river sediment	triparental	E. coli DH5α(pBBR1MCS-2)	P. resinovorans CA10dm4RGFP	HiSeq2500	151	8328914	1257666014	38640	5780884	140.928	SPAdes v. 3.14.0	LC623930
pSN0517-01	PromAγ	41117	anaerobic WWTP	triparental	E. coli DH5α(pBBR1MCS-2)	P. resinovorans CA10dm4RGFP	MiSeq	301	258018	77237839	192890	54457390	1324.45	SPAdes v. 3.13.0	LC623904
pMH0621-74	PromAγ	39677	lake sediment	triparental	E. coli DH5α(pBBR1MCS-2)	P. resinovorans CA10dm4RGFP	MiSeq	301	333390	99740090	116578	33135665	835.135	SPAdes v. 3.13.0	LC623885
pYKBM023	PromAγ	40648	river sediment	triparental	E. coli DH5α(pBBR1MCS-2)	P. resinovorans CA10dm4RGFP	HiSeq2500	151	7959532	1201889332	105352	15701750	386.286	SPAdes v. 3.14.0	LC623921
pYKBP024	PromAγ	41237	activated sludge	triparental	E. coli DH5α(pBBR1MCS-2)	P. resinovorans CA10dm4RGFP	HiSeq2500	151	8683228	1311167428	72744	10873090	263.673	SPAdes v. 3.14.0	LC623923
pMNBM065-1	PromAγ	41504	river sediment	biparental	NA	E. coli MG1655GFP	PacBio RS II	-	147815	1172835524	8217	106572326	2567.76	Canu v. 2.1.1	LC623891
							HiSeq2500	151	5557112	839123912	177670	26646069	642.012
pMNCE066	PromAγ	41168	activated sludge	triparental	E. coli JM109(pBBR1MCS-3)	E. coli MG1655GFP	HiSeq2500	151	5023960	758617960	111184	16642230	404.252	SPAdes v. 3.14.0	LC623893
pMNCE067	PromAγ	40940	activated sludge	triparental	E. coli JM109(pBBR1MCS-3)	E. coli MG1655GFP	HiSeq2500	151	5510472	832081272	105608	15839412	386.893	SPAdes v. 3.14.0	LC623932
pMNCK068	PromAγ	40940	river sediment	triparental	E. coli JM109(pBBR1MCS-3)	E. coli MG1655GFP	HiSeq2500	151	5435478	820757178	173724	26008798	635.291	SPAdes v. 3.14.0	LC623899
pMNCF093-2	IncX	29615	activated sludge	biparental	NA	E. coli MG1655GFP	PacBio RS II	-	128236	1090155410	7717	109024400	3681.39	Canu v. 2.1.1	LC663732
							HiSeq2500	151	6306128	952225328	151784	22766604	768.752
pMH0621-12	pSN1216-29	37561	lake sediment	triparental	E. coli DH5α(pBBR1MCS-2)	P. resinovorans CA10dm4RGFP	MiSeq	301	310152	92589796	181040	51578352	1373.19	SPAdes v. 3.13.0	LC663721
pMNBL076-1	-	16094	river sediment	biparental	NA	E. coli MG1655GFP	HiSeq2500	151	6370942	962012242	326070	48903710	3038.63	SPAdes v. 3.14.0	LC663723
pMNBL076-2	-	4529	river sediment	biparental	NA	E. coli MG1655GFP	HiSeq2500	151	6370942	962012242	403342	60496560	13357.6	SPAdes v. 3.14.0	LC663724
pMNBL076-3	-	2292	river sediment	biparental	NA	E. coli MG1655GFP	HiSeq2500	151	6370942	962012242	262948	39439072	17207.3	SPAdes v. 3.14.0	LC663725
pMNCG080-2	-	3992	activated sludge	triparental	E. coli JM109(pBBR1MCS-3)	E. coli MG1655GFP	HiSeq2500	151	5787612	873929412	73146	10971028	2748.25	SPAdes v. 3.14.0	LC663734
pMNCG082-2	-	9531	activated sludge	triparental	E. coli JM109(pBBR1MCS-3)	E. coli MG1655GFP	HiSeq2500	151	6329648	955776848	164480	24669421	2588.34	SPAdes v. 3.14.0	LC663735
pMNCF093-3	-	3992	activated sludge	biparental	NA	E. coli MG1655GFP	HiSeq2500	151	6306128	952225328	3320	497978	124.744	SPAdes v. 3.14.0	LC663733

## Sheet: Table_S3
Table S3. Primers used in this study.
Name	aSequence (5 '-3')	Note	bReference
Primers for PCR (for classification of captured plamsids)
trfA-F	TTCACSTTCTACGAGMTKTGCCAGGAC	For detection of IncP/P-1αβε plasmids	Bahl et al., 2009
trfA-R	GWCAGCTTGCGGTACTTCTCCCA
trfA_γ-F	TTCACTTTTTACGAGCTTTGCAGCGAC	For detection of IncP/P-1γ plasmids	Bahl et al., 2009
trfA_γ-R	GTCAGCTCGCGGTACTTCTCCCA
trfA_δ-F	TTCACGTTCTACGAGCTTTGCACAGAC	For detection of IncP/P-1δ plasmids	Bahl et al., 2009
trfA_δ-R	GACAGCTCGCGGTACTTTTCCCA
W_FW	CCTAAGAACAACAAAGCCCCCG	For detection of IncW plasmids	Carattoli et al., 2005
W_RW	GGTGCGCGGCATAGAACCGT
A/C_F	GAGAACCAAAGACAAAGACCTGGA	For detection of IncA and IncC plasmids	Carattoli et al., 2005
A/C_R	ACGACAAACCTGAATTGCCTCCTT
repA-1	TACGGCACCCTGCCCCGGCTGCTGCTGAC	For detection of PromA plasmids	Zhang et al., 2015
repA-2	CGCTTCGATAGGTAGCTCATGCG
repAg-1	TATGCACGGAAGCAGTCAAG	For detection of PromAγ plasmids	Yanagiya et al., 2018
repAg-2	AACTCATGCGATGGGTTAGC
repA_29-F	GCCAATCAGTGACATTGTGG	For detection of pSN1216-29 plasmids	Yanagiya et al., 2018
repA_29-R	TCACTTCCCGGTAAATCCAG
IncL/M-F	CGGAACCGACATGTGCCTACT	For detection of IncL and IncM plasmids	This study
IncL/M-R	GAACTCCGGCGAAAGACCTTC
IncN-F	AGCGCGTTCTCTGGTTATG	For detection of IncN plasmids	This study
IncN-R	GTTCGTCAGGCCGTAAATGT
Primers for PCR-Southern blot analyses
repA(PromA)_F	TCATTTCRTGCCRSTACGARGG	For detection of PromA plasmids	This study
repA(PromA)_R	YKRAARTCRCGCARSCCYTG
trfA-F	TTCACSTTCTACGAGMTKTGCCAGGAC	For detection of IncP/P-1αβε plasmids	Bahl et al., 2009
trfA-R	GWCAGCTTGCGGTACTTCTCCCA
trfA_δ-F	TTCACGTTCTACGAGCTTTGCACAGAC	For detection of IncP/P-1δ plasmids	Bahl et al., 2009
trfA_δ-R	GACAGCTCGCGGTACTTTTCCCA
trfA_031_F	ACCATCAAAGCCGGTCAGTA	For detection of IncP/P-1θ plasmids (pMHAD031)	This study
trfA_031_R	TTGTATCAGGAAGGGCAGGG
trfA_036_outer_F	TCCCTGGTCAAAGAGTTCGA	For detection of IncP/P-1ο plasmids (outer primers) (pYKBG036)	This study
trfA_036_outer_R	GGCATCCTTTTCGACCCAAG
trfA_036_F	AGTGTGCCAGGTTGAGCTAT	For detection of IncP/P-1ο plasmids (pYKBG036)	This study
trfA_036_R	ATAATCGAACATGCGCCTGG
trfA_037_F	CTGTAAGGATTTGGGCTGGC	For detection of IncP/P-1ι plasmids(pYKBL037)	This study
trfA_037_R	GATCTTCCCGACACGTTTGG
trfA_045_F	GAAGTCGCAAAGCTGAACCA	For detection of IncP/P-1γ plasmids (pYKCS045)	This study
trfA_045_R	CGTCTTTCACCTCCTGCATG
trfA_077_F	TGAACAGCAGCAATTGACGC	For detection of IncP/P-1κ plasmids (pMNBM077)	This study
trfA_077_R	CGTTTTCTTATTACGGATAG
trfA_080_outer_F	ATCCGAACGATTAGGCCGAT	For detection of IncP/P-1ρ plasmids (outer primers) (pMNCG080-1)	This study
trfA_080_outer_R	AGCCCTGTTCAGTATCGGAG
trfA_080_F	TGCGGGTGATCACTACACAAA	For detection of IncP/P-1ρ plasmids (pMNCG080-1)	This study
trfA_080_R	CGGCTCTTTATGTGAAGCCATA
trfA_082_outer_F	GCGGCGAGGCATTTATGA	For detection of IncP/P-1μ plasmids (outer primers) (pMNCG082-1)	This study
trfA_082_outer_R	GCAGTTCAAGCCCGGTATAG
trfA_082_F	GACGCTCAACTTGAACAGCT	For detection of IncP/P-1μ plasmids (pMNCG082-1)	This study
trfA_082_R	TCTCATAGAGTCCGGCCAAG
trfA_pDS1_F	TTCTCACTTCGCAGGCAAAG	For detection of IncP/P-1η plasmids (pDS1)	This study
trfA_pDS1_R	TCTGGAACGTTGTTCAAGCG
Primers for construcuts of mini-replicons of IncP-1 plasmids and PromA plasmids
pBP136_trfA_oriV001_fwd	atgcgcccaatacgcaaaccGCCGCTAAAGTTCTTGACC	For construction of mini-replicon of pBP136 (IncP/P-1β-1)	This study
pBP136_trfA_oriV001_rev	caggtggcacttttcggggaCTCGGCATCGAGCTGTCTG
pBBR1_pBP136_fwd	gcagacagctcgatgccgagTCCCCGAAAAGTGCCACC
pBBR1_pBP136_rev	tggtcaagaactttagcggcGGTTTGCGTATTGGGCGC
pYKCG107_ssb-trfA-oriV_F	atgcgcccaatacgcaaaccCCGCTAAAGTTCTTGACCTG	For construction of mini-replicon pYKCG107 (IncP/P-1ε-I)	This study
pYKCG107_ssb-trfA-oriV_R	caggtggcacttttcggggaTAAGCGCACGAACTCTTCAC
pBBR1-ABR_107_F	gtgaagagttcgtgcgcttaTCCCCGAAAAGTGCCACC
pBBR1-ABR_107_R	caggtcaagaactttagcggGGTTTGCGTATTGGGCGC
pMNCG082-1-trfA_oriV001_fwd	atgcgcccaatacgcaaaccATACGCTTACGCCTCGATG	For construction of mini-replicon of pMNCG082-1 (IncP/P-1μ)	This study
pMNCG082-1-trfA_oriV001_rev	caggtggcacttttcggggaAATCATTCCAGCGCTCCATC
pBBR1_082_fwd	gatggagcgctggaatgattTCCCCGAAAAGTGCCACC
pBBR1_082_rev	acatcgaggcgtaagcgtatGGTTTGCGTATTGGGCGC
minipDS1_ssbtrfAoriV_F	cccaatacgcaaaccGATATGCTTTCGCCTCAAC	For construction of mini-replicon of pDS1 (IncP/P-1η)	This study
minipDS1_ssbtrfAoriV_R	ggcacttttcggggaCATTCGCCTCGTCATGTTTG
minipDS1_Ab_F	atgacgaggcgaatgTCCCCGAAAAGTGCCACC
minipDS1_Ab_R	aggcgaaagcatatcGGTTTGCGTATTGGGCGC
pMNBM077_trfA_F	atgcgcccaatacgcaaaccATACACAGAATTCGCCTTGG	For construction of mini-replicon of pMNBM077 (IncP/P-1κ)	This study
pMNBM077_trfA_R	agtggcatagtgtcatccacAAACAGCGCGACACTCAAC
pMNBM077_oriV_F	cgttgagtgtcgcgctgtttGTGGATGACACTATGCCAC
pMNBM077_oriV_R	caggtggcacttttcggggaCTCTGCCTCGGGTTCGTC
pBBR1-ABR_077_F	gggacgaacccgaggcagagTCCCCGAAAAGTGCCACC
pBBR1-ABR_077_R	ccaaggcgaattctgtgtatGGTTTGCGTATTGGGCGC
minipMHAD031_ssbtrfAoriV_F	cccaatacgcaaaccCTACTGCCTCTCTTGTAG	For construction of mini-replicon of pMHAD031(IncP/P-1θ)	This study
minipMHAD031_ssbtrfAoriV_R	ggcacttttcggggaGCATTTTTCGCCCAATTG
minipMHAD031_Ab_F	ttgggcgaaaaatgcTCCCCGAAAAGTGCCACC
minipMHAD031_Ab_R	caagagaggcagtagGGTTTGCGTATTGGGCGC
pYKCS045_ssb-trfA-oriV_F	atgcgcccaatacgcaaaccCGTGTCCTTGTTATGCGAC	For construction of mini-replicon of pYKCS045(IncP/P-1γ)	This study
pYKCS045_ssb-trfA-oriV_R	caggtggcacttttcggggaTCCTATTATTCAACGGTTTTTAG
pBBR1-ABR_045_F	aaaaccgttgaataataggaTCCCCGAAAAGTGCCACC
pBBR1-ABR_045_R	tgtcgcataacaaggacacgGGTTTGCGTATTGGGCGC
pMNCG080-1-trfA_oriV001_fwd	atgcgcccaatacgcaaaccATACGCTTACGCCTCGATG	For construction of mini-replicon of pMNCG080-1 (IncP/P-1ρ)	This study
pMNCG080-1-trfA_oriV001_rev	caggtggcacttttcggggaAATCATTCCAGCGCTCCATC
pBBR1_080_fwd	gatggagcgctggaatgattTCCCCGAAAAGTGCCACC
pBBR1_080_rev	acatcgaggcgtaagcgtatGGTTTGCGTATTGGGCGC
minipYKBG036_A_F	caggtggcacttttcggggaGCCTCTCTCGCCTAGCAATC	For construction of mini-replicon of pYKBG036 (IncP/P-1ο)	This study
minipYKBG036_ori001(A2)_R	atgcgcccaatacgcaaaccCAAATAAACCCTCGGGGCTATG
minipYKBG036_Ab2_F	tagccccgagggtttatttgGGTTTGCGTATTGGGCGCATG
minipYKBG036_Ab_R	gattgctaggcgagagaggcTCCCCGAAAAGTGCCACCTG
pYKAM101_trfA-oriV_F	atgcgcccaatacgcaaaccAGCCGCTAAAATTCTTGACC	For construction of mini-replicon of pYKAM101 (IncP/P-1λ)	This study
pYKAM101_trfA-oriV_R	caggtggcacttttcggggaAAAGATTCAAAACGCGAACC
pBBR1-ABR_101_F	ggttcgcgttttgaatctttTCCCCGAAAAGTGCCACC
pBBR1-ABR_101_R	ggtcaagaattttagcggctGGTTTGCGTATTGGGCGC
11-repA002_oriV002_MCS-3-tet_fwd	cggattcaccactccgaattAATTCACCTCAAAACCTCGG	For construction of mini-replicon of pSN1104-11 (PromAγ)	This study
11-repA002_oriV002_MCS-3-tet_rev	ccgaggttttgaggtgaattAATTCGGAGTGGTGAATCCG
68-repA002_oriV002_MCS-3-tet_fwd	cggattcaccactccgaattAATTCGATTGGTTCTTGCCC	For construction of mini-replicon of pMH0613-68(PromAβ)
68-repA002_oriV002_MCS-3-tet_rev	gggcaagaaccaatcgaattAATTCGGAGTGGTGAATCCG
62-repA001_oriV002_MCS-3-tet_fwd	cggattcaccactccgaattAATTCGAAAGGTCTGATGCTG	For construction of mini-replicon of pSN0729-62 (PromAδ)	This study
62-repA001_oriV002_MCS-3-tet_rev	agcatcagacctttcgaattAATTCGGAGTGGTGAATCCG
12-repA001_F	atgcgcccaatacgcaaaccTTTCGCGGCAGTTGGTTTG	For construction of mini-replicon of pYK0414-12 (PromAδ)	This study
12-repA001_R	gacggtggcccgtcctcgatGCTTTCATCAGAAACCAAGC
12-oriV001_F	gcttggtttctgatgaaagcATCGAGGACGGGCCACC
12-oriV001_R	caggtggcacttttcggggaTGCCGCGCTTCAACGGCA
tet-12_F	catgccgttgaagcgcggcaTCCCCGAAAAGTGCCACC
tet-12_R	gcaaaccaactgccgcgaaaGGTTTGCGTATTGGGCGC
11-upstream_F	agtcgacctgcaggcatgcaATGACTCACCAACAAGTTCAGTTTGAAAAGCCGG	For construction pK18mobsacB with PA1/O4/O3-RBSII-gfpmut3*-T0-T1-tetA to insert into pSN1104-11	This study
11-upstream_R	aatgcgcaaaTGCCTCGGCCCTGCACCG
Tc-resistance(11)_F	ggccgaggcaTTTGCGCATTCACAGTTC
Tc-resistance(11)_R	gaggtgaagaTTCTCATGTTTGACAGCTTATC
PA10403/GFP(11)_F	aacatgagaaTCTTCACCTCGAGAAAATTTATC
PA10403/GFP(11)_R	cgcggccggaCTTGGATTCTCACCAATAAAAAAC
11-downstream_F	agaatccaagTCCGGCCGCGCCGCGTGG
11-downstream_R	taaaacgacggccagtgccaTGATGGCTTGCAGCGCCTGCGCTG
aNucleotides specific for the target genes are in uppercase and those for overlapping ends during HiFi DNA assembly system.
bReferences are listed in the Supplemental text.

## Sheet: Table_S4
Table S4. aAlignments of DBD, WH1, and WH2 motifs of TrfA protein of different IncP/P-1 plasmids.
	DNA binding domain (DBD)
					98	99	100	101	102	103	104	105	106	107	108	109	110	111	112	113	114	115	116	117	118	119	120	121	122	123	124	125	126	127	128	129	130	131	132	133	134	135	136	137	138	139	140	141	142
pSN1104-59	-	-	-	-	M	A	T	K	K	R	T	A	G	G	E	L	A	E	K	V	S	E	A	K	Q	T	A	L	L	K	H	T	K	Q	Q	I	K	D	M	Q	L	S	L	F	D	L	A	P	W
pYKAZ004	-	-	-	-	M	A	T	K	K	R	T	A	G	G	E	L	A	E	K	V	S	E	A	K	Q	T	A	L	L	K	H	T	K	Q	Q	I	K	D	M	Q	L	S	L	F	D	L	A	P	W
pSM0227-07	-	-	-	-	M	A	T	K	K	R	T	A	G	G	E	L	A	E	K	V	S	E	A	K	Q	T	A	L	L	K	H	T	K	Q	Q	I	K	D	M	Q	L	S	L	F	D	L	A	P	W
pMNCI063	-	-	-	-	M	A	T	K	K	R	T	A	G	G	E	L	A	E	K	V	S	E	A	K	Q	T	A	L	L	K	H	T	K	Q	Q	I	K	D	M	Q	L	S	L	F	D	L	A	P	W
pMNCI062	-	-	-	-	M	A	T	K	K	R	T	A	G	G	E	L	A	E	K	V	S	E	A	K	Q	T	A	L	L	K	H	T	K	Q	Q	I	K	D	M	Q	L	S	L	F	D	L	A	P	W
pMNCI060	-	-	-	-	M	A	T	K	K	R	T	A	G	G	E	L	A	E	K	V	S	E	A	K	Q	T	A	L	L	K	H	T	K	Q	Q	I	K	D	M	Q	L	S	L	F	D	L	A	P	W
pMH0621-02Tc	-	-	-	-	M	A	T	K	K	R	T	A	G	G	E	L	A	E	K	V	S	E	A	K	Q	T	A	L	L	K	H	T	K	Q	Q	I	K	D	M	Q	L	S	L	F	D	L	A	P	W
pB8	-	-	-	-	M	A	T	K	K	R	T	A	G	G	E	L	A	E	K	V	S	E	A	K	Q	T	A	L	L	K	H	T	K	Q	Q	I	K	D	M	Q	L	S	L	F	D	L	A	P	W
pYKBF005	-	-	-	-	M	A	T	K	K	R	T	A	G	G	E	L	A	E	K	V	S	E	A	K	Q	T	A	L	L	K	H	T	K	Q	Q	I	K	D	M	Q	L	S	L	F	D	L	A	P	W
pYKBU009	-	-	-	-	M	A	T	K	K	R	T	A	G	G	E	L	A	E	K	V	S	E	A	K	Q	T	A	L	L	K	H	T	K	Q	Q	I	K	D	M	Q	L	S	L	F	D	L	A	P	W
pYKCT011-1	-	-	-	-	M	A	T	K	K	R	T	A	G	G	E	L	A	E	K	V	S	E	A	K	Q	T	A	L	L	K	H	T	K	Q	Q	I	K	D	M	Q	L	S	L	F	D	L	A	P	W
R751	-	-	-	-	M	A	T	K	K	R	T	A	G	G	E	L	A	E	K	V	S	E	A	K	Q	T	A	L	L	K	H	T	K	Q	Q	I	K	D	M	Q	L	S	L	F	D	L	A	P	W
pBP136	-	-	-	-	M	A	T	K	K	R	T	A	G	D	E	L	A	E	K	V	S	E	A	K	Q	T	A	L	L	K	H	T	K	Q	Q	I	K	D	M	Q	L	S	L	F	D	L	A	P	W
pYKAM033	-	-	-	-	T	T	E	K	P	A	R	A	A	G	E	L	A	E	Q	V	S	Q	A	K	Q	A	A	L	L	K	H	T	K	Q	Q	I	K	D	M	Q	L	S	L	F	D	L	A	P	W
pYKBG006	-	-	-	-	T	T	E	K	P	A	G	A	A	G	E	L	A	A	Q	V	S	Q	A	K	Q	A	A	L	L	K	H	T	K	Q	Q	I	K	D	M	Q	L	S	L	F	D	L	A	P	W
pA81	-	-	-	-	T	T	E	K	P	A	S	A	T	G	E	L	A	E	Q	V	S	Q	A	K	Q	A	A	L	L	K	H	T	K	Q	Q	I	K	D	M	Q	L	S	L	F	D	L	A	P	W
pYKBP008	-	-	-	-	T	T	E	K	P	A	S	A	T	G	E	L	A	E	Q	V	S	Q	A	K	Q	A	A	L	L	K	H	T	K	Q	Q	I	K	D	M	Q	L	S	L	F	D	L	A	P	W
pYKBP039	-	-	-	-	T	T	E	K	P	A	S	A	T	G	E	L	A	E	Q	V	S	Q	A	K	Q	A	A	L	L	K	H	T	K	Q	Q	I	K	D	M	Q	L	S	L	F	D	L	A	P	W
pMCBF1	-	-	-	-	-	-	-	K	A	A	S	A	P	G	A	L	S	E	R	V	N	E	A	K	Q	R	A	L	L	K	T	T	K	E	Q	I	R	E	L	Q	L	S	L	F	D	I	A	P	W
pYKCG107	-	-	-	M	A	K	K	P	G	K	T	A	T	A	S	L	A	G	T	V	E	Q	A	Q	E	A	A	L	L	K	H	T	K	E	Q	M	K	S	L	Q	L	S	L	F	D	I	A	P	W
pYKBL037	-	-	-	M	A	T	K	H	S	K	T	A	T	D	A	L	A	V	T	V	E	Q	A	Q	D	A	A	L	L	K	H	T	K	E	Q	M	K	S	L	Q	L	S	L	F	D	L	A	P	W
pYKBR041	-	-	-	M	A	T	K	H	S	K	T	A	T	D	A	L	A	V	T	V	E	Q	A	Q	D	A	A	L	L	K	H	T	K	E	Q	M	K	S	L	Q	L	S	L	F	D	L	A	P	W
pMNCN061	-	-	-	M	T	T	K	K	R	K	T	A	G	E	D	L	A	K	Q	V	S	E	A	K	Q	A	A	L	L	K	H	T	K	Q	Q	I	K	E	M	Q	L	S	L	F	D	I	A	P	W
pMNCN064	-	-	-	M	T	T	K	K	R	K	T	A	G	E	D	L	A	K	Q	V	S	E	A	K	Q	A	A	L	L	K	H	T	K	Q	Q	I	K	E	M	Q	L	S	L	F	D	I	A	P	W
RK2/RP4	-	-	-	M	T	T	K	K	R	K	T	A	G	E	D	L	A	K	Q	V	S	E	A	K	Q	A	A	L	L	K	H	T	K	Q	Q	I	K	E	M	Q	L	S	L	F	D	I	A	P	W
pAKD4	-	-	-	-	-	-	-	K	R	K	T	A	V	E	K	T	A	D	K	V	S	E	V	K	Q	A	A	L	L	K	H	T	K	E	Q	I	K	A	M	Q	L	S	L	F	D	L	A	P	W
pEST4011	-	-	-	-	-	-	-	K	R	K	T	A	V	E	K	T	A	D	K	V	S	E	V	K	Q	A	A	L	L	K	H	T	K	E	Q	I	K	A	M	Q	L	S	L	F	D	L	A	P	W
pSM0227-02	-	-	-	-	-	-	-	K	R	K	T	A	V	E	K	T	A	D	K	V	S	E	V	K	Q	A	A	L	L	K	H	T	K	E	Q	I	K	A	M	Q	L	S	L	F	D	L	A	P	W
pTT60	-	-	-	-	-	-	-	K	R	K	T	A	V	E	K	T	A	D	K	V	S	E	V	K	Q	A	A	L	L	K	H	T	K	E	Q	I	K	A	M	Q	L	S	L	F	D	L	A	P	W
pKJK5	-	-	-	-	-	-	-	K	A	G	S	A	G	Q	E	L	A	E	Q	V	S	Q	A	K	Q	A	A	L	L	K	Q	T	K	Q	Q	I	K	E	N	Q	L	S	L	F	D	I	A	P	W
pYKBO007	-	-	-	-	-	-	-	K	A	G	S	A	G	Q	E	L	A	E	Q	V	S	Q	A	K	Q	A	A	L	L	K	Q	T	K	Q	Q	I	K	E	N	Q	L	S	L	F	D	I	A	P	W
pMNBL056	-	-	-	-	-	-	-	K	A	G	S	A	G	Q	E	L	A	E	Q	V	S	Q	A	K	Q	A	A	L	L	K	Q	T	K	Q	Q	I	K	E	N	Q	L	S	L	F	D	I	A	P	W
pEMT3	-	-	-	-	-	-	-	-	-	-	-	-	-	-	-	-	-	-	K	V	S	E	A	K	Q	A	A	L	L	K	Q	T	K	Q	Q	I	K	E	N	Q	L	S	L	F	D	I	A	P	W
pTL50	-	-	-	-	-	-	-	K	A	G	S	A	G	Q	E	L	A	E	Q	V	S	Q	A	K	Q	A	A	L	L	K	Q	T	K	Q	Q	I	K	E	N	Q	L	S	L	F	D	I	A	P	W
pMNCG082-1	-	-	-	-	-	-	-	-	-	-	-	-	-	-	-	-	-	E	Q	L	K	K	A	A	Q	A	Q	R	T	K	S	V	E	K	K	N	S	S	N	Q	L	S	L	F	D	I	A	P	W
pCFSA664-2	-	-	-	-	-	-	-	-	-	-	-	-	-	-	-	E	L	E	K	L	K	K	A	A	L	D	Q	R	S	R	M	A	N	E	G	Q	T	E	K	Q	L	T	L	F	D	I	A	P	W
pDS1	-	-	-	-	-	-	-	-	-	-	-	-	-	-	-	E	L	E	K	L	K	K	A	A	L	E	Q	R	S	R	M	A	V	E	G	K	A	E	K	Q	L	T	L	F	D	I	A	P	W
pMCR 1511	-	-	-	-	-	-	-	-	-	-	-	-	-	-	-	E	L	D	K	L	K	E	A	A	L	A	Q	R	K	K	T	I	D	E	K	N	T	Q	K	Q	L	T	L	F	D	I	A	P	W
pEN3600	-	-	-	-	-	-	-	-	-	-	-	-	-	-	-	E	L	D	K	L	K	E	A	A	L	A	Q	R	K	K	T	I	D	E	K	N	T	Q	K	Q	L	T	L	F	D	I	A	P	W
pHS102707	-	-	-	-	-	-	-	-	-	-	-	-	-	-	-	E	L	D	K	L	K	E	A	A	L	A	Q	R	K	K	T	I	D	E	K	N	T	Q	K	Q	L	T	L	F	D	I	A	P	W
pMNBM077	-	-	-	-	-	-	-	-	-	-	-	-	-	-	-	-	-	-	-	-	-	-	-	-	-	-	-	-	-	-	-	S	K	L	P	A	E	Q	Q	Q	L	T	L	F	E	V	A	P	W
pHP-42	-	-	-	-	-	-	-	R	K	K	G	A	T	D	A	L	A	S	K	V	D	E	A	R	Q	A	A	L	L	K	H	T	K	Q	E	I	K	D	A	Q	L	S	L	F	D	I	A	P	W
p7ME01	M	S	E	K	K	P	G	R	K	T	G	A	R	D	A	L	A	S	K	V	D	E	A	R	Q	A	A	L	L	K	H	T	K	Q	E	I	K	D	A	Q	L	S	L	F	D	I	A	P	W
pMHAD031	-	-	-	-	-	-	-	R	K	K	G	A	T	D	A	L	A	S	K	V	D	E	A	R	Q	A	A	L	L	K	H	T	K	Q	E	I	K	D	A	Q	L	S	L	F	D	I	A	P	W
pKS208	-	-	-	-	S	R	K	A	E	P	S	V	A	T	D	L	A	S	K	I	G	E	A	K	R	D	A	L	L	Q	K	T	M	Q	E	V	K	D	A	Q	L	S	L	F	D	I	A	P	W
pYKCS045	-	-	-	-	S	R	K	A	E	P	S	V	A	T	D	L	A	S	K	I	G	E	A	K	R	D	A	L	L	Q	K	T	M	Q	E	V	K	D	A	Q	L	S	L	F	D	I	A	P	W
pQKH54	-	-	-	-	-	-	K	S	D	-	T	V	A	D	D	L	S	H	K	V	G	E	A	K	R	N	A	L	L	Q	K	T	L	K	E	V	K	D	E	Q	L	S	L	F	D	I	A	P	W
pMNCG080-1	-	-	-	-	-	-	-	-	-	K	S	A	I	D	S	V	K	E	A	L	V	K	T	H	R	D	D	L	I	H	K	S	D	E	E	L	R	Q	A	Q	L	S	L	F	D	L	A	P	W
pYKAM101	-	-	-	-	S	K	K	S	P	R	T	P	I	D	D	I	A	D	A	V	Q	E	R	K	N	N	E	K	M	V	A	A	I	T	E	M	Q	Q	M	E	M	S	L	F	Q	V	A	P	W
pYKBG036	-	-	-	-	-	-	-	-	-	-	-	-	-	-	-	I	A	A	K	V	A	E	R	K	E	I	E	K	M	D	R	I	I	S	E	M	T	Q	M	E	L	S	L	F	D	I	A	P	W
aThe amino acid residues of which point substitutions change the TrfA DNA-binding ability in RK2/RP4 (ref. 16) are highlited with red or shown in red. The conserved amino acid residues in all TrfA are highlited with yellow, while substituted residues are highlighted with light blue. The TrfA regions of RK2/RP4 interacting with DNA reported Wegrzyn et al. (ref.16), which are used the alignments in…
[truncated: 242 more columns]

## Sheet: Table_S5
Table S5. Pairwise distances of TrfA of different IncP/P-1 plasmids.
Plasmids	pBP136	pSN1104-59	pYKAZ004	pSM0227-07	pMNCI063	pMNCI062	pMNCI060	pMH0621-02Tc	pB8	pYKBF005	pYKBU009	pYKCT011-1	R751	pYKAM033	pYKBG006	pA81	pYKBP008	pYKBP039	pMCBF1	pYKCG107	pYKBL037	pYKBR041	pMNCN061	pMNCN064	RK2	pAKD4	pEST4011	pSM0227-02	pTT60	pKJK5	pYKBO007	pMNBL056	pEMT3	pTL50	pMNCG082-1	pCFSA664-2	pDS1	pMCR_1511	pEN3600	pHS102707	pMNBM077	pHP-42	p7ME01	pMHAD031	pKS208	pYKCS045	pQKH54	pMNCG080-1	pYKAM101
pBP136
pSN1104-59	0.004
pYKAZ004	0.004	0
pSM0227-07	0.004	0	0
pMNCI063	0.004	0	0	0
pMNCI062	0.004	0	0	0	0
pMNCI060	0.004	0	0	0	0	0
pMH0621-02Tc	0.004	0	0	0	0	0	0
pB8	0.004	0	0	0	0	0	0	0
pYKBF005	0.004	0	0	0	0	0	0	0	0
pYKBU009	0.004	0	0	0	0	0	0	0	0	0
pYKCT011-1	0.004	0	0	0	0	0	0	0	0	0	0
R751	0.049	0.044	0.044	0.044	0.044	0.044	0.044	0.044	0.044	0.044	0.044	0.044
pYKAM033	0.095	0.1	0.1	0.1	0.1	0.1	0.1	0.1	0.1	0.1	0.1	0.1	0.149
pYKBG006	0.126	0.126	0.126	0.126	0.126	0.126	0.126	0.126	0.126	0.126	0.126	0.126	0.177	0.108
pA81	0.131	0.131	0.131	0.131	0.131	0.131	0.131	0.131	0.131	0.131	0.131	0.131	0.182	0.113	0.036
pYKBP008	0.117	0.117	0.117	0.117	0.117	0.117	0.117	0.117	0.117	0.117	0.117	0.117	0.167	0.1	0.02	0.016
pYKBP039	0.117	0.117	0.117	0.117	0.117	0.117	0.117	0.117	0.117	0.117	0.117	0.117	0.167	0.1	0.02	0.016	0
pMCBF1	0.266	0.271	0.271	0.271	0.271	0.271	0.271	0.271	0.271	0.271	0.271	0.271	0.318	0.286	0.302	0.313	0.302	0.302
pYKCG107	0.409	0.403	0.403	0.403	0.403	0.403	0.403	0.403	0.403	0.403	0.403	0.403	0.464	0.409	0.409	0.415	0.403	0.403	0.386
pYKBL037	0.516	0.51	0.51	0.51	0.51	0.51	0.51	0.51	0.51	0.51	0.51	0.51	0.543	0.543	0.496	0.503	0.496	0.496	0.496	0.297
pYKBR041	0.516	0.51	0.51	0.51	0.51	0.51	0.51	0.51	0.51	0.51	0.51	0.51	0.543	0.543	0.496	0.503	0.496	0.496	0.496	0.297	0
pMNCN061	0.196	0.201	0.201	0.201	0.201	0.201	0.201	0.201	0.201	0.201	0.201	0.201	0.245	0.22	0.23	0.24	0.235	0.235	0.329	0.398	0.503	0.503
pMNCN064	0.196	0.201	0.201	0.201	0.201	0.201	0.201	0.201	0.201	0.201	0.201	0.201	0.245	0.22	0.23	0.24	0.235	0.235	0.329	0.398	0.503	0.503	0
RK2/RP4	0.196	0.201	0.201	0.201	0.201	0.201	0.201	0.201	0.201	0.201	0.201	0.201	0.245	0.22	0.23	0.24	0.235	0.235	0.329	0.398	0.503	0.503	0	0
pAKD4	0.24	0.245	0.245	0.245	0.245	0.245	0.245	0.245	0.245	0.245	0.245	0.245	0.286	0.266	0.297	0.297	0.286	0.286	0.302	0.409	0.464	0.464	0.21	0.21	0.21
pEST4011	0.245	0.25	0.25	0.25	0.25	0.25	0.25	0.25	0.25	0.25	0.25	0.25	0.292	0.26	0.302	0.302	0.292	0.292	0.308	0.421	0.477	0.477	0.215	0.215	0.215	0.008
pSM0227-02	0.24	0.245	0.245	0.245	0.245	0.245	0.245	0.245	0.245	0.245	0.245	0.245	0.286	0.266	0.297	0.297	0.286	0.286	0.302	0.409	0.464	0.464	0.21	0.21	0.21	0	0.008
pTT60	0.24	0.245	0.245	0.245	0.245	0.245	0.245	0.245	0.245	0.245	0.245	0.245	0.286	0.266	0.297	0.297	0.286	0.286	0.302	0.409	0.464	0.464	0.21	0.21	0.21	0	0.008	0
pKJK5	0.215	0.22	0.22	0.22	0.22	0.22	0.22	0.22	0.22	0.22	0.22	0.22	0.266	0.26	0.271	0.292	0.281	0.281	0.302	0.484	0.564	0.564	0.206	0.206	0.206	0.25	0.255	0.25	0.25
pYKBO007	0.215	0.22	0.22	0.22	0.22	0.22	0.22	0.22	0.22	0.22	0.22	0.22	0.266	0.26	0.271	0.292	0.281	0.281	0.302	0.484	0.564	0.564	0.206	0.206	0.206	0.25	0.255	0.25	0.25	0
pMNBL056	0.215	0.22	0.22	0.22	0.22	0.22	0.22	0.22	0.22	0.22	0.22	0.22	0.266	0.26	0.271	0.292	0.281	0.281	0.302	0.484	0.564	0.564	0.206	0.206	0.206	0.25	0.255	0.25	0.25	0	0
pEMT3	0.215	0.22	0.22	0.22	0.22	0.22	0.22	0.22	0.22	0.22	0.22	0.22	0.266	0.266	0.255	0.281	0.271	0.271	0.324	0.484	0.557	0.557	0.215	0.215	0.215	0.26	0.266	0.26	0.26	0.04	0.04	0.04
pTL50	0.215	0.22	0.22	0.22	0.22	0.22	0.22	0.22	0.22	0.22	0.22	0.22	0.266	0.266	0.255	0.281	0.271	0.271	0.324	0.484	0.557	0.557	0.215	0.215	0.215	0.26	0.266	0.26	0.26	0.04	0.04	0.04	0
pMNCG082-1	0.38	0.386	0.386	0.386	0.386	0.386	0.386	0.386	0.386	0.386	0.386	0.386	0.434	0.415	0.421	0.434	0.427	0.427	0.477	0.55	0.628	0.628	0.34	0.34	0.34	0.409	0.415	0.409	0.409	0.363	0.363	0.363	0.352	0.352
pCFSA664-2	0.363	0.369	0.369	0.369	0.369	0.369	0.369	0.369	0.369	0.369	0.369	0.369	0.415	0.386	0.38	0.392	0.386	0.386	0.427	0.536	0.557	0.557	0.308	0.308	0.308	0.357	0.363	0.357	0.357	0.329	0.329	0.329	0.313	0.313	0.22
pDS1	0.346	0.352	0.352	0.352	0.352	0.352	0.352	0.352	0.352	0.352	0.352	0.352	0.398	0.369	0.38	0.386	0.38	0.38	0.427	0.564	0.585	0.585	0.302	0.302	0.302	0.357	0.363	0.357	0.357	0.329	0.329	0.329	0.313	0.313	0.196	0.044
pMCR_1511	0.335	0.34	0.34	0.34	0.34	0.34	0.34	0.34	0.34	0.34	0.34	0.34	0.386	0.352	0.363	0.369	0.363	0.363	0.415	0.55	0.55	0.55	0.297	0.297	0.297	0.352	0.357	0.352	0.352	0.324	0.324	0.324	0.308	0.308	0.206	0.095	0.082
pEN3600	0.335	0.34	0.34	0.34	0.34	0.34	0.34	0.34	0.34	0.34	0.34	0.34	0.386	0.352	0.363	0.369	0.363	0.363	0.415	0.55	0.55	0.55	0.297	0.297	0.297	0.352	0.357	0.352	0.352	0.324	0.324	0.324	0.308	0.308	0.21	0.1	0.087	0.004
pHS102707	0.346	0.352	0.352	0.352	0.352	0.352	0.352	0.352	0.352	0.352	0.352	0.352	0.398	0.363	0.369	0.374	0.369	0.369	0.427	0.557	0.557	0.557	0.308	0.308	0.308	0.363	0.369	0.363	0.363	0.335	0.335	0.335	0.318	0.318	0.215	0.104	0.095	0.012	0.008
pMNBM077	0.38	0.386	0.386	0.386	0.386	0.386	0.386	0.386	0.386	0.386	0.386	0.386	0.427	0.398	0.398	0.409	0.392	0.392	0.427	0.523	0.557	0.557	0.369	0.369	0.369	0.357	0.369	0.357	0.357	0.34	0.34	0.34	0.357	0.357	0.477	0.403	0.421	0.409	0.415	0.421
pHP-42	0.266	0.271	0.271	0.271	0.271	0.271	0.271	0.271	0.271	0.271	0.271	0.271	0.318	0.276	0.292	0.302	0.292	0.292	0.335	0.464	0.529	0.529	0.245	0.245	0.245	0.297	0.302	0.297	0.297	0.22	0.22	0.22	0.24	0.24	0.374	0.363	0.34	0.34	0.34	0.352	0.346
p7ME01	0.26	0.266	0.266	0.266	0.266	0.266	0.266	0.266	0.266	0.266	0.266	0.266	0.313	0.266	0.281	0.292	0.281	0.281	0.34	0.484	0.55	0.55	0.255	0.255	0.255	0.302	0.308	0.302	0.302	0.215	0.215	0.215	0.23	0.23	0.38	0.363	0.34	0.335	0.335	0.346	0.369	0.024
pMHAD031	0.26	0.266	0.266	0.266	0.266	0.266	0.266	0.266	0.266	0.266	0.266	0.266	0.313	0.271	0.286	0.297	0.286	0.286	0.335	0.464	0.536	0.536	0.25	0.25	0.25	0.297	0.302	0.297	0.297	0.215	0.215	0.215	0.23	0.23	0.374	0.363	0.34	0.34	0.34	0.352	0.352	0.008	0.016
pKS208	0.446	0.452	0.452	0.452	0.452	0.452	0.452	0.452	0.452	0.452	0.452	0.452	0.496	0.458	0.464	0.49	0.477	0.477	0.477	0.571	0.621	0.621	0.415	0.415	0.415	0.434	0.446	0.434	0.434	0.427	0.427	0.427	0.421	0.421	0.471	0.464	0.458	0.458	0.464	0.471	0.458	0.386	0.392	0.38
pYKCS045	0.446	0.452	0.452	0.452	0.452	0.452	0.452	0.452	0.452	0.452	0.452	0.452	0.496	0.458	0.464	0.49	0.477	0.477	0.477	0.571	0.621	0.621	0.415	0.415	0.415	0.434	0.446	0.434	0.434	0.427	0.427	0.427	0.421	0.421	0.471	0.464	0.458	0.458	0.464	0.471	0.458	0.386	0.392	0.38	0
pQKH54	0.434	0.44	0.44	0.44	0.44	0.44	0.44	0.44	0.44	0.44	0.44	0.44	0.484	0.446	0.44	0.452	0.44	0.44	0.471	0.543	0.599	0.599	0.446	0.446	0.446	0.434	0.446	0.434	0.434	0.446	0.446	0.446	0.44	0.44	0.477	0.49	0.477	0.477	0.477	0.484	0.484	0.38	0.374	0.374	0.104	0.104
pMNCG080-1	0.49	0.496	0.496	0.496	0.496	0.496	0.496	0.496	0.496	0.496	0.496	0.496	0.529	0.503	0.536	0.529	0.51	0.51	0.496	0.628	0.585	0.585	0.446	0.446	0.446	0.452	0.452	0.452	0.452	0.458	0.458	0.458	0.471	0.471	0.484	0.484	0.484	0.452	0.452	0.464	0.49	0.446	0.458	0.452	0.471	0.471	0.49
pYKAM101	0.557	0.55	0.55	0.55	0.55	0.55	0.55	0.55	0.55	0.55	0.55	0.55	0.599	0.557	0.592	0.585	0.578	0.578	0.651	0.754	0.806	0.806	0.564	0.564	0.564	0.578	0.585	0.578	0.578	0.599	0.599	0.599	0.599	0.599	0.674	0.681	0.658	0.651	0.651	0.666	0.674	0.636	0.636	0.636	0.705	0.705	0.721	0.585
pYKBG036	0.557	0.55	0.55	0.55	0.55	0.55	0.55	0.55	0.55	0.55	0.55	0.55	0.592	0.578	0.585	0.585	0.571	0.571	0.628	0.738	0.721	0.721	0.592	0.592	0.592	0.557	0.564	0.557	0.557	0.578	0.578	0.578	0.592	0.592	0.713	0.697	0.697	0.666	0.666	0.681	0.651	0.571	0.571	0.571	0.689	0.689	0.689	0.536	0.297
[truncated: 1 more columns]

## Sheet: Table_S6
Table S6. Mahalanobis distances between IncP/P-1 plasmids and bacterial chromosomes of reference bacteria.
Accession number	Bacterial name	pB8			R751			pYKAZ004			pYKBF005			pMH0621-02Tc			pMNCI060			pMNCI063			pYKBU009			pSM0227-02			pYKCT011-1			pSN1104-59			pSM0227-07			pBP136			pYKAM033			pYKBG006			pA81
		P_value	Distance	Rank	P_value	Distance	Rank	P_value	Distance	Rank	P_value	Distance	Rank	P_value	Distance	Rank	P_value	Distance	Rank	P_value	Distance	Rank	P_value	Distance	Rank	P_value	Distance	Rank	P_value	Distance	Rank	P_value	Distance	Rank	P_value	Distance	Rank	P_value	Distance	Rank	P_value	Distance	Rank	P_value	Distance	Rank	P_value	Distance	Rank
AE000513	Deinococcus radiodurans R1 1	0.0302457	80.2671	18	0.0359168	77.6768	19	0.0396975	71.1937	13	0.0302457	82.3852	24	0.026465	90.0014	24	0.0378072	76.227	21	0.0491493	65.5537	9	0.0510397	64.3297	10	0.0567108	61.3567	9	0.0453686	66.1263	10	0.0453686	66.5511	11	0.0378072	73.4877	13	0.026465	101.976	28	0.0378072	75.6343	12	0.0283554	85.8049	23	0.0224868	90.54	22
AE003852	Vibrio cholerae O1 biovar eltor str. N16961	0	3515.75	67	0	2062.18	65	0	2801.13	65	0	1847.6	64	0	846.503	64	0	1708.26	64	0	2297.14	65	0	4221.54	67	0	4164.23	66	0	4875.2	65	0	5781.01	66	0	3880.42	66	0	2061.59	65	0	2615.81	65	0	986.289	64	0	1231.99	65
AE007869	Agrobacterium tumefaciens str. C58	0	406.54	42	0	293.76	40	0	355.147	41	0	241.961	38	0.00880282	115.21	30	0	228.962	38	0	373.127	41	0	571.06	45	0	554.424	46	0	666.561	46	0	738.917	46	0	545.645	45	0	203.655	36	0	327.321	39	0.00704225	118.155	31	0.00214746	303.453	42
AE010300	Leptospira interrogans serovar Lai str. 56601	0	18724.3	98	0	10246.1	96	0	15287.6	98	0	9139.46	95	0	3474.75	95	0	9106.47	94	0	12810.2	98	0	22921.3	98	0	23660.1	98	0	28460.6	98	0	33120.6	98	0	21477.5	98	0	10309.1	96	0	13918.8	97	0	5555.96	95	0	5396.07	96
AP013068	Pseudomonas resinovorans CA10dm4	0.221957	34.7806	3	0.272076	32.3617	2	0.390613	28.267	4	0.221957	34.7637	4	0.147971	40.2557	5	0.260143	32.9587	4	0.258552	33.0156	4	0.324582	30.4999	4	0.399364	28.0504	4	0.252983	33.3318	4	0.346858	29.7791	3	0.213206	35.1898	2	0.182975	37.0946	4	0.40175	27.9845	1	0.468576	26.1077	5	0.17502	37.6676	3
BA000031	Vibrio parahaemolyticus RIMD 2210633 DNA	0	5720.72	74	0	2897.18	69	0	4347.37	71	0	2510.45	68	0	1547.24	73	0	2257.77	67	0	3438.47	71	0	7219.5	74	0	7560.35	75	0	9412.07	75	0	11618.4	75	0	6508.02	74	0	2700.88	70	0	3553.89	69	0	1262.54	66	0	1603.01	68
BX571965	Burkholderia pseudomallei strain K96243	0.0380835	85.999	20	0.029484	93.519	27	0.029484	95.5452	27	0.031941	89.199	26	0.022113	102.499	27	0.031941	88.7377	27	0.0208845	102.745	25	0.0257985	99.5651	19	0.02457	100.49	21	0.0257985	98.294	18	0.02457	100.389	18	0.0282555	96.385	18	0.0233415	101.663	27	0.0257985	98.9657	23	0.02457	100.892	28	0.0226757	102.801	26
CP000010	Burkholderia mallei ATCC 23344 1	0.0128205	120.968	28	0.00854701	134.751	31	0.00854701	139.075	30	0.00854701	137.512	30	0.00569801	180.085	38	0.00997151	133.435	30	0.00712251	148.859	29	0.011396	126.595	26	0.00997151	128.816	27	0.011396	123.74	24	0.011396	123.838	24	0.011396	122.977	24	0.00569801	163.267	31	0.00854701	141.385	29	0.0042735	182.72	40	0.00697674	179.655	36
CP000020	Vibrio fischeri ES114 I	0	22095.4	99	0	12004.7	99	0	18034.8	100	0	11049.8	100	0	4964.28	103	0	10792.4	100	0	14088.4	99	0	26608.5	99	0	27780.4	100	0	32326.5	101	0	38862	101	0	23309.1	99	0	11849.9	101	0	15542.6	99	0	6637.99	103	0	5984.3	101
NC_000117	Chlamydia trachomatis D/UW-3/CX	0	83719.2	115	0	37032.1	114	0	63209	115	0	31548	114	0	5177.13	104	0	30164.6	114	0	45264.2	114	0	105075	115	0	115223	115	0	140461	115	0	172793	115	0	93434.9	114	0	30917.8	114	0	46281.8	114	0	16689.7	114	0	8967.28	107
NC_000853	Thermotoga maritima MSB8	0	4341.89	68	0	3186.51	71	0	3827.79	69	0	2865	71	0	1683.42	77	0	2780.12	71	0	3612.14	72	0	5280.41	68	0	5123.79	68	0	5823.63	68	0	6468.38	68	0	5041.99	69	0	2851.69	71	0	3627.11	70	0	1810.08	72	0	2113.77	74
NC_000907	Haemophilus influenzae Rd KW20	0	8623.06	78	0	5414.82	81	0	7127.3	79	0	4930.91	82	0	2325.37	87	0	4740.53	81	0	6191.34	81	0	10170.8	78	0	9992.05	77	0	11599.6	77	0	13250.9	77	0	9625.97	79	0	5591.97	84	0	7076.4	82	0	2855.68	83	0	3355.67	88
NC_000912	Mycoplasma pneumoniae M129	0	7813.38	76	0	4628.76	76	0	6498.63	77	0	4245.68	77	0	1806.22	78	0	4177.88	78	0	5220.78	77	0	9352.4	76	0	9742.66	76	0	11174.4	76	0	13117.9	76	0	8578.49	76	0	4438.53	78	0	5597.89	77	0	2784.53	81	0	2444.79	78
NC_000913	Escherichia coli str. K-12 substr. MG1655	0	1003.65	53	0	716.238	53	0	887.97	53	0	661.031	53	0	464.848	49	0	672.706	53	0	844.02	53	0	1212.04	53	0	1115.79	53	0	1267.13	53	0	1387.79	53	0	1114.22	53	0	749.24	53	0	980.134	53	0	413.002	50	0	592.648	49
NC_000915	Helicobacter pylori 26695	0	16448.7	94	0	10376.9	97	0	13483.4	95	0	9497.96	97	0	4675.07	100	0	9256.07	96	0	11377.2	96	0	19234	94	0	18927.9	94	0	21541.8	91	0	24787.1	90	0	18285.9	94	0	10437	97	0	13329.3	95	0	5485.38	94	0	6425.13	103
NC_000918	Aquifex aeolicus VF5	0	6210.46	75	0	5111.16	80	0	5862.56	75	0	4814.71	81	0	4047.36	98	0	5087.54	84	0	5814.78	80	0	7347.52	75	0	6875.52	74	0	7553.94	73	0	7941.55	72	0	7025.41	75	0	5093.4	81	0	6436.79	80	0	3437.36	89	0	4416.94	91
NC_000922	Chlamydophila pneumoniae CWL029	0	48872.8	110	0	22714.6	109	0	36822.4	110	0	19345.4	108	0	5888.87	107	0	18390.8	107	0	27277.4	110	0	61190.7	111	0	66343.5	111	0	81253.4	111	0	99790.2	112	0	55422.7	110	0	19007.4	107	0	28094.3	107	0	9827.31	107	0	7332.69	105
NC_000962	Mycobacterium tuberculosis H37Rv	0.0487528	60.3115	11	0.0430839	66.6334	11	0.0442177	64.6937	10	0.0419501	67.2812	14	0.0238095	98.9658	26	0.0408163	71.3854	17	0.0408163	71.182	11	0.0430839	65.8622	11	0.0464853	62.1257	10	0.0419501	67.3022	11	0.0430839	66.2003	10	0.0408163	68.6123	12	0.0238095	95.864	26	0.0294785	78.7705	15	0.0249433	93.5769	26	0.026465	91.2307	23
NC_000963	Rickettsia prowazekii str. Madrid E	0	105907	116	0	50976.2	116	0	83771.7	116	0	45925.4	116	0	16365.7	117	0	46678.1	117	0	65057.4	116	0	129320	116	0	140298	116	0	170043	116	0	203552	116	0	119587	116	0	49935.7	116	0	69986.3	116	0	27387	117	0	20030.9	117
NC_000964	Bacillus subtilis subsp. subtilis str. 168	0	3399.88	65	0	2059.32	64	0	2875.73	66	0	1869.18	65	0	836.418	62	0	1851.72	65	0	2405.36	66	0	4130.42	66	0	4257.11	67	0	4891.28	66	0	5722.62	65	0	3713.26	65	0	1916.97	64	0	2512.83	64	0	1195.11	65	0	1143.4	64
NC_001318	Borrelia burgdorferi B31	0	81637.6	114	0	41470.5	115	0	61819.4	114	0	37046.3	115	0	10555.1	113	0	35657.4	115	0	47513.5	115	0	95952.9	114	0	102630	114	0	122725	114	0	147232	114	0	94145.4	115	0	40387.5	115	0	52131.9	115	0	20576.1	115	0	16860.1	115
NC_002163	Campylobacter jejuni subsp. jejuni NCTC 11168 = ATCC 700819	0	74099.8	113	0	32727.2	113	0	51284.8	113	0	27699	113	0	7254.1	110	0	25024.3	112	0	35922.7	113	0	87586.7	113	0	96108.9	113	0	117232	113	0	146715	113	0	86267.7	113	0	29044.9	113	0	39424	113	0	11885.5	110	0	9356.55	109
NC_002516	Pseudomonas aeruginosa PAO1	0.193291	36.5017	6	0.18131	37.125	6	0.220447	34.8244	6	0.174121	37.3476	6	0.0886581	49.9078	9	0.193291	36.5539	6	0.119808	44.3321	7	0.20607	35.6176	6	0.251597	33.2851	6	0.193291	36.5701	5	0.244409	33.4427	5	0.148562	39.6418	4	0.0966454	47.5979	9	0.174121	37.3133	6	0.146965	39.9584	10	0.0798722	52.5441	9
NC_002528	Buchnera aphidicola str. APS (Acyrthosiphon pisum)	0	33017.1	106	0	17755.9	106	0	24301	106	0	15776	106	0	8175.4	111	0	14614.4	106	0	19453.3	106	0	38025.3	106	0	39530.1	106	0	46510	106	0	56866.7	106	0	37873.2	107	0	18387.3	106	0	22621.5	106	0	8103.77	105	0	10907.1	111
NC_002662	Lactococcus lactis subsp. lactis Il1403	0	30493.9	105	0	14673.3	104	0	23148.8	105	0	12822.3	104	0	4755.53	101	0	12161.3	103	0	17138.7	105	0	37041.2	105	0	40462.1	107	0	48782.7	107	0	60133.1	107	0	33877.8	105	0	12954.7	102	0	17814.7	102	0	6555.02	102	0	5615.24	98
NC_002677	Mycobacterium leprae TN	0	432.513	44	0	340.604	42	0	402.523	42	0	298.238	42	0	225.066	40	0	315.649	42	0	434.366	42	0	583.839	46	0	533.269	45	0	655.818	45	0	692.426	45	0	566.81	46	0	311.253	42	0	433.732	42	0.00153139	173.127	38	0	343.41	43
NC_002696	Caulobacter crescentus CB15	0.0435866	66.3787	13	0.0348692	74.1267	16	0.0286426	81.2289	19	0.0361146	73.2547	17	0.014944	105.226	28	0.0311333	77.8858	23	0.01868	90.9006	19	0.0423412	69.4956	13	0.0410959	69.9264	13	0.0423412	68.9507	13	0.0435866	66.6099	12	0.0435866	67.1164	10	0.0136986	111.094	29	0.0236613	85.7147	18	0.0124533	136.897	34	0.0135501	147.265	30
NC_002737	Streptococcus pyogenes M1 GAS	0	14218.9	91	0	6851.35	89	0	10921.1	88	0	6033.87	88	0	1838.2	79	0	5688.96	88	0	8080.69	88	0	17376.2	91	0	18822.8	92	0	22462.2	93	0	27627.9	93	0	15551.1	91	0	6234.09	88	0	8493.58	87	0	3292.56	87	0	2540.82	81
NC_002929	Bordetella pertussis Tohama I	0.244798	35.3603	4	0.244798	35.4135	4	0.443084	27.1209	3	0.247246	35.1116	5	0.150551	41.5726	7	0.304774	31.8647	3	0.307222	31.4579	3	0.411261	27.8562	3	0.518972	25.5281	3	0.282742	32.7325	3	0.350061	29.9658	4	0.168911	39.6699	5	0.148103	41.8154	8	0.271726	33.1921	4	0.389229	28.6936	6	0.0881273	51.0184	8
NC_002932	Chlorobium tepidum TLS	0.00232558	220.183	34	0.00465116	188.819	34	0.00232558	199.726	34	0.00930233	169.215	33	0.0116279	139.027	32	0.00930233	161.536	33	0.00232558	226.028	34	0.00232558	279.211	33	0.00232558	245.076	33	0.00232558	290.783	33	0.00232558	304.126	33	0.00232558	289.889	36	0.00465116	187.623	34	0.00232558	233.036	34	0.0186047	97.8706	27	0.0141243	168.042	34
NC_002937	Desulfovibrio vulgaris str. Hildenborough	0.0266106	94.5789	23	0.0294118	88.8682	25	0.0308123	88.1223	23	0.0336134	86.8335	25	0.035014	83.2505	22	0.035014	83.0147	25	0.0308123	88.4815	18	0.0140056	108.194	20	0.0238095	101.692	22	0.022409	102.276	20	0.0196078	104.789	20	0.0266106	96.9066	20	0.0364146	79.7181	16	0.0294118	89.5885	20	0.070028	58.2743	20	0.0303777	80.0595	16
NC_002939	Geobacter sulfurreducens PCA	0.0223097	104.312	26	0.0275591	89.7651	26	0.0249344	95.019	26	0.0275591	90.2642	27	0.0459318	72.9639	21	0.0314961	84.1255	26	0.023622	103.543	26	0.0170604	119.432	23	0.019685	110.32	23	0.0170604	118.211	22	0.0170604	116.591	23	0.0170604	118.26	22	0.0301837	85.8179	20	0.023622	99.5125	24	0.0616798	63.5648	21	0.037694	85.456	20
NC_002942	Legionella pneumophila subsp. pneumophila str. Philadelphia	0	16854.7	95	0	9051.59	92	0	13457.1	94	0	8155.23	92	0	2666.78	89	0	7881.65	92	0	10702.7	93	0	20367.2	95	0	20882	95	0	24790.4	97	0	29192.2	97	0	18725.5	95	0	9267.02	92	0	12249.1	92	0	4620.83	92	0	4518.4	92
NC_002945	Mycobacterium bovis AF2122/97 genome assembly	0.0494822	60.653	12	0.0448792	67.7688	12	0.0448792	65.9249	11	0.0448792	67.1096	13	0.0218642	96.9107	25	0.0391254	72.3404	18	0.0391254	72.5611	12	0.0448792	67.0565	12	0.0471807	63.1693	12	0.0448792	68.0392	12	0.0448792	66.6792	13	0.0448792	68.0884	11	0.0241657	91.1722	23	0.0322209	77.6306	13	0.0253165	89.4079	24	0.0218642	97.6696	25
NC_002946	Neisseria gonorrhoeae FA 1090	0	592.281	46	0	447.362	44	0	521.344	45	0	406.291	43	0	259.865	43	0	405.34	43	0	495.575	45	0	693.375	47	0	638.252	47	0	709.71	47	0	772.716	47	0	675.691	47	0	438.752	43	0	547.375	45	0	242.099	43	0	355.327	44
NC_002947	Pseudomonas putida KT2440	0.11246	48.1739	8	0.156149	40.6255	7	0.190129	37.2239	7	0.148867	41.7743	9	0.201456	36.5077	2	0.158576	40.4141	9	0.167476	38.9837	6	0.119741	46.6295	7	0.152913	41.2799	7	0.0995146	51.4918	7	0.110841	48.8092	7	0.0841424	54.9241	7	0.177994	38.0811	5	0.156149	40.6743	7	0.648058	22.0269	2	0.194984	36.9361	2
NC_002967	Treponema denticola ATCC 35405	0	3493.75	66	0	2494.14	67	0	3040.05	67	0	2321.01	67	0	1486.18	71	0	2353.03	68	0	2713.12	67	0	4059.05	65	0	4009.86	64	0	4413.03	63	0	4911.59	63	0	3952.93	67	0	2493.12	67	0	3080.05	67	0	1604.73	70	0	1786.61	72
NC_002971	Coxiella burnetii RSA 493	0	5124.28	72	0	3755.45	74	0	4399.57	72	0	3460.85	74	0	2188.27	84	0	3425.35	74	0	3994.07	74	0	5916.85	70	0	5604.58	69	0	6126.6	69	0	6787.28	69	0	5772.36	71	0	3858.31	74	0	4745.66	74	0	2144.34	75	0	2862.84	87
NC_003030	Clostridium acetobutylicum ATCC 824	0	41881.7	109	0	21105.2	108	0	32659.4	109	0	19029.1	107	0	5911.45	109	0	18900.7	109	0	25070.8	107	0	50143	109	0	53158.1	109	0	63419.9	109	0	75707.6	109	0	46789.1	109	0	20808.5	108	0	28164.1	108	0	11039	108	0	8493.46	106
NC_003047	Sinorhizobium meliloti 1021	0.0109589	91.6792	22	0.0164384	83.8679	22	0.0109589	93.2373	25	0.0315068	71.951	16	0.0547945	59.0274	13	0.039726	66.8055	12	0.00821918	111.385	27	0.00821918	140.078	29	0.00821918	135.958	30	0.00547945	151.896	30	0.00547945	162.548	30	0.00821918	125.295	26	0.0465753	63.6371	11	0.0109589	91.3245	21	0.0589041	55.679	18	0.0364146	80.7111	17
NC_003098	Streptococcus pneumoniae R6	0	4687.05	69	0	2842.16	68	0	3728.93	68	0	2596.08	69	0	1227.09	67	0	2446.54	69	0	2923.2	68	0	5399.54	69	0	5608.35	70	0	6197.1	70	0	7555.8	71	0	4923.42	68	0	2595.56	68	0	3201.16	68	0	1508	69	0	1482.08	67
NC_003112	Neisseria meningitidis MC58	0	667.584	48	0	485.065	46	0	565.674	47	0	439.295	44	0	252.684	42	0	432.512	44	0	508.483	46	0	767.129	48	0	717.051	48	0	796.631	48	0	886.032	48	0	760.155	48	0	480.035	44	0	587.444	46	0	252.261	44	0.000974659	441.607	45
NC_003143	Yersinia pestis CO92	0	1409.18	58	0	1018.37	58	0	1239.74	58	0	951.868	59	0	632.056	56	0	955.598	59	0	1146.09	56	0	1670.81	56	0	1562.62	56	0	1739.44	56	0	1901.59	56	0	1545.54	56	0	1041.39	59	0	1347.26	59	0	598.386	56	0	804.682	58
NC_003197	Salmonella enterica subsp. enterica serovar Typhimurium str. LT2	0	760.837	49	0	573.404	48	0	676.574	50	0	522.321	48	0	358.706	46	0	523.358	48	0	652.599	50	0	908.194	49	0	832.433	49	0	927.234	49	0	1006.51	49	0	851.766	49	0	565.352	46	0	730.802	50	0	321.377	46	0	457.092	46
NC_003198	Salmonella enterica subsp. enterica serovar Typhi str. CT18	0	806.157	50	0	608.802	51	0	720.866	51	0	555.696	50	0	376.555	47	0	560.007	50	0	704.015	52	0	973.854	50	0	894.978	50	0	1003.01	50	0	1078.46	50	0	909.433	50	0	590.561	48	0	770.048	51	0	340.874	47	0	472.012	47
NC_003210	Listeria monocytogenes EGD-e	0	9529.15	81	0	5011.19	79	0	7284.97	81	0	4376.85	79	0	1971.25	81	0	4221.95	79	0	5723.41	79	0	11393.2	82	0	12015.6	81	0	14316.6	82	0	17426.6	81	0	10653.8	82	0	4605.28	80	0	6246.88	79	0	2336.89	79	0	2415.69	77
NC_003450	Corynebacterium glutamicum ATCC 13032	0	376.541	39	0.00151286	335.411	41	0.00151286	327.139	39	0.00151286	286.545	41	0.00151286	237.699	41	0.00151286	289.189	41	0	363.142	40	0	467.144	41	0	417.126	41	0	488.325	43	0	513.941	42	0	492.442	42	0.00151286	289.542	40	0	388.772	41	0.00605144	142.645	36	0.00151286	290.142	40
NC_003454	Fusobacterium nucleatum subsp. nucleatum ATCC 25586	0	49131.9	111	0	24699.5	111	0	38952.2	111	0	21985.2	110	0	5532.55	106	0	22231.9	110	0	30933.8	111	0	59811.2	110	0	64082	110	0	77371.7	110	0	91444.7	110	0	55922.2	111	0	23405.4	110	0	32995.8	111	0	12466.5	111	0	9228.76	108
NC_003888	Streptomyces coelicolor A3(2)	0	417.603	43	0	448.961	45	0	444.313	43	0	469.966	46	0	627.129	55	0	471.127	46	0	467.947	43	0	403.196	39	0	369.506	39	0	362.713	37	0	337.47	37	0	421.782	40	0	621.926	49	0	546.166	44	0	536.496	53	0	630.918	51
NC_003902	Xanthomonas campestris pv. campestris str. ATCC 33913	0.229557	36.1272	5	0.216749	37.0911	5	0.395074	29.1489	5	0.297537	32.5429	3	0.168473	40.3748	6	0.228571	36.3026	5	0.273892	33.7285	5	0.281773	33.4113	5	0.387192	29.3458	5	0.180296	39.531	6	0.227586	36.338	6	0.137931	42.8789	6	0.37931	29.9079	1	0.337931	31.0488	3	0.64532	22.6215	3	0.228571	36.2223	1
NC_003997	Bacillus anthracis str. Ames	0	14305.7	92	0	6877.26	90	0	11138.3	90	0	6055.36	89	0	2240.7	86	0	5799.28	89	0	8535.26	90	0	17517.2	92	0	18899.9	93	0	22875.9	94	0	27938.3	94	0	15675.3	92	0	6381.74	89	0	8774.4	89	0	3309.37	88	0	2661.66	83
NC_004113	Thermosynechococcus elongatus BP-1	0	814.599	51	0	590.981	49	0	631.597	49	0	515.39	47	0.0019305	400.901	48	0	503.236	47	0	573.255	48	0	1019.01	51	0	958.093	51	0	1120.97	51	0	1325.86	52	0	950.014	51	0	522.7	45	0	718.15	49	0.00579151	232.347	42	0	499.576	48
NC_004116	Streptococcus agalactiae 2603V/R	0	22520.5	100	0	12654.3	101	0	17957	99	0	11359.6	101	0	4104.52	99	0	10917.1	101	0	14275.5	101	0	26813.7	100	0	27787.5	101	0	32185.2	100	0	38361.7	100	0	24694.5	100	0	11843.9	100	0	15677.2	100	0	6221.62	100	0	5940.92	100
NC_004307	Bifidobacterium longum NCC2705	0.0332594	87.0879	21	0.037694	80.105	20	0.037694	83.1305	21	0.0421286	71.3447	15	0.0620843	61.8987	16	0.0465632	67.6322	14	0.0310421	93.6081	21	0.0155211	114.066	21	0.0266075	98.2477	20	0.0155211	114.911	21	0.0199557	111.895	21	0.0155211	119.661	23	0.037694	81.7847	17	0.0266075	101.079	25	0.148559	41.7243	12	0.0425287	75.3454	14
NC_004337	Shigella flexneri 2a str. 301	0	1400.77	57	0	1006.23	57	0	1256.32	59	0	910.531	57	0	598.443	53	0	934.258	57	0	1186.22	57	0	1722.16	58	0	1645.39	57	0	1846.96	57	0	2048.31	57	0	1570.85	57	0	947.145	58	0	1285.41	57	0	577.128	55	0	733.035	55
NC_004347	Shewanella oneidensis MR-1	0	2663.29	62	0	2074.31	66	0	2378.52	62	0	1992.97	66	0	1517.22	72	0	2025.72	66	0	2143.99	64	0	3024.71	62	0	2775.31	62	0	2877.02	62	0	3118.02	62	0	2823.65	62	0	2218.64	66	0	2706.69	66	0	1306.2	67	0	1774.78	70
NC_004350	Streptococcus mutans UA159	0	13768.8	90	0	8083.79	91	0	11214.6	91	0	7375.45	91	0	3169.88	92	0	7122.49	91	0	8862.01	91	0	16249	88	0	16855.4	88	0	19185.4	86	0	22907.2	85	0	14672.6	89	0	7533.13	91	0	9772.73	91	0	4252.99	91	0	4119.63	90
NC_004461	Staphylococcus epidermidis ATCC 12228	0	17385.6	96	0	9659.22	94	0	13996.7	96	0	8876.77	94	0	3426.58	94	0	8644.01	93	0	11164	95	0	20596.6	96	0	21067.4	96	0	24741.6	96	0	29024.4	96	0	19150.5	96	0	10006.8	94	0	12850.8	94	0	5278.51	93	0	4892.95	94
NC_004463	Bradyrhizobium japonicum USDA 110	0.153213	42.8198	7	0.119714	46.7131	8	0.126304	45.9705	8	0.200439	38.6609	7	0.158704	41.8247	8	0.232839	36.5994	7	0.0779791	56.0492	8	0.0658979	60.6125	8	0.0658979	60.4582	8	0.0637013	61.5598	9	0.05162	64.847	9	0.0719385	57.5034	8	0.183965	40.0412	6	0.118067	47.0738	8	0.164195	41.2743	11	0.118067	47.0852	6
NC_004567	Lactobacillus plantarum WCFS1	0	5096.65	71	0	3017.81	70	0	4149.7	70	0	2656.79	70	0	1374.67	68	0	2652.08	70	0	3432.52	70	0	6304.64	72	0	6570.26	72	0	7753.5	74	0	9103.62	73	0	5742.2	70	0	2606.6	69	0	3738.97	71	0	1454.03	68	0	1663.5	69
NC_004578	Pseudomonas syringae pv. tomato str. DC3000	0.0164191	101.158	25	0.0258014	84.1336	23	0.0265833	82.4205	20	0.0297107	76.6393	21	0.0523847	61.666	15	0.0312744	74.8503	20	0.0211102	92.7472	20	0.0117279	116.489	22	0.0195465	97.826	19	0.0117279	120.968	23	0.0101642	125.187	25	0.00703675	132.997	28	0.0258014	84.641	18	0.0156372	103.754	26	0.186865	39.0908	8	0.0301837	85.469	21
NC_004663	Bacteroides thetaiotaomicron VPI-5482	0	3169.72	64	0	1727.27	62	0	2539.97	64	0	1510.83	62	0	731.384	58	0	1468.46	62	0	2056.76	63	0	3946.59	64	0	4148.2	65	0	4949.91	67	0	5958.02	67	0	3562.38	64	0	1570.85	61	0	2154.62	62	0	868.654	63	0	923.56	61
NC_004668	Enterococcus faecalis V583	0	2213.67	61	0	1569.96	61	0	1766.86	61	0	1455.11	61	0	865.785	66	0	1332.67	61	0	1457.49	60	0	2352.23	61	0	2268.08	61	0	2361.57	59	0	2820.68	61	0	2292.63	61	0	1614.24	62	0	1788.28	61	0	820.468	61	0	1099.25	63
NC_004722	Bacillus cereus ATCC 14579	0	12942.2	87	0	6578	87	0	10090.7	87	0	5797.82	87	0	1995.24	82	0	5523.6	87	0	7900.73	87	0	15672.9	86	0	16596.5	87	0	19804.3	87	0	24031.4	88	0	14224.6	86	0	6077.05	86	0	8310.76	86	0	3054.63	86	0	2675.5	84
NC_005027	Rhodopirellula baltica SH 1	0	1422.61	59	0	990.711	56	0	1228.56	57	0	833.984	55	0	583.741	52	0	849.114	55	0	1252.78	59	0	1963.21	59	0	1895.58	59	0	2363.83	60	0	2682.6	59	0	1822.86	59	0	794.887	54	0	1231.21	56	0	408.114	49	0	736.433	56
NC_005042	Prochlorococcus marinus subsp. marinus str. CCMP1375	0	24575.6	102	0	12191.5	100	0	18916	102	0	10776.9	99	0	3000.34	90	0	10342.7	99	0	14254.6	100	0	29865.4	102	0	31598.2	102	0	37846.5	102	0	45647.1	103	0	27391.7	102	0	11555.7	99	0	15777.8	101	0	5923.52	97	0	4716.9	93
NC_005125	Gloeobacter violaceus PCC 7421	0.0204082	99.4807	24	0.0332975	82.4984	21	0.0290011	86.5254	22	0.0354458	77.9213	22	0.0483351	66.2979	19	0.0332975	82.8943	24	0.0236305	94.9501	22	0.0118153	121.334	24	0.0171858	111.537	24	0.0075188	134.122	28	0.00644468	140.048	27	0.0118153	123.346	25	0.0354458	76.5578	14	0.0236305	96.1345	22	0.0719656	54.6544	16	0.0339367	79.0251	15
NC_005364	Mycoplasma mycoides subsp. mycoides SC str. PG1	0	41461.2	108	0	21095.2	107	0	31955.8	108	0	19349.3	109	0	10524.7	112	0	18782.5	108	0	25343.2	108	0	48630.7	108	0	51005.2	108	0	61554.7	108	0	74450.8	108	0	46534.4	108	0	22515.5	109	0	28476.1	109	0	11371.4	109	0	11071.5	112
NC_005945	Bacillus anthracis str. Sterne	0	12049.8	84	0	6035.54	85	0	9406.92	84	0	5327.95	86	0	2226.09	85	0	5111.02	86	0	7301.22	84	0	14666.7	84	0	15731	85	0	18913.3	85	0	23040.7	86	0	13210.2	83	0	5527.62	83	0	7573.89	85	0	2892.9	84	0	2507.98	79
NC_005957	Bacillus thuringiensis serovar konkukian str. 97-27	0	9620.76	82	0	4694.28	77	0	7154.44	80	0	4147.28	76	0	1588.18	74	0	3787.62	75	0	5265.15	78	0	11320.4	81	0	12096.2	82	0	14271.8	81	0	17857.6	82	0	10398.3	81	0	4433.16	77	0	5668.69	78	0	2143.48	74	0	1852.73	73
NC_006055	Mesoplasma florum L1	0	33678.6	107	0	23876.5	110	0	30784.8	107	0	23128.5	111	0	15800.9	116	0	23836.7	111	0	27249.6	109	0	39091.9	107	0	38132.9	105	0	41747.1	104	0	46219.6	104	0	34853.3	106	0	25235.7	111	0	31214.4	110	0	16302.6	113	0	17141.4	116
NC_006347	Bacteroides fragilis YCH46 DNA	0	1385.02	56	0	932.962	55	0	1188.71	56	0	849.022	56	0	566.28	51	0	849.185	56	0	1076.6	55	0	1677.78	57	0	1659.54	58	0	1919.78	58	0	2182.43	58	0	1573.74	58	0	903.296	56	0	1178.71	55	0	540.138	54	0	688.313	54
NC_006461	Thermus thermophilus HB8	0	596.344	47	0	590.996	50	0	587.923	48	0	639.918	52	0	754.87	61	0	615.052	52	0	558.532	47	0	539.112	44	0	523.1	44	0	502.464	44	0	505.73	41	0	523.36	44	0	715.325	51	0	597.119	47	0	709.757	59	0	628.993	50
NC_006570	Francisella tularensis subsp. tularensis SCHU S4	0	53830.9	112	0	27441.4	112	0	43913.8	112	0	25194.5	112	0	10945.8	115	0	25329.5	113	0	35029.6	112	0	65491.5	112	0	69194.1	112	0	82849.6	112	0	98896.6	111	0	58839.9	112	0	28249.9	112	0	37503.6	112	0	16290.3	112	0	13163.9	114
NC_006814	Lactobacillus acidophilus NCFM	0	13535.8	89	0	6802.61	88	0	11091.8	89	0	6207.85	90	0	2658.52	88	0	6271.93	90	0	8516.47	89	0	16612.6	90	0	18050.6	90	0	21408.7	90	0	25864.2	91	0	14276	87	0	6407.46	90	0	8917.98	90	0	3840.23	90	0	2749.07	85
NC_007005	Pseudomonas syringae pv. syringae B728a	0.0139573	113.594	27	0.0205255	88.6992	24	0.0197044	93.1931	24	0.0279146	80.7172	23	0.0689655	58.7491	11	0.0311987	77.1628	22	0.0197044	100.266	24	0.00985222	137.244	27	0.0123153	118.838	25	0.00821018	151.573	29	0.00738916	155.648	29	0.00821018	151.276	29	0.0246305	84.9129	19	0.0147783	109.931	27	0.179803	39.1957	9	0.0265833	82.6539	19
NC_007606	Shigella dysenteriae Sd197	0	1329.11	55	0	1026.04	59	0	1179.83	55	0	914.081	58	0	700.014	57	0	940.415	58	0	1191.98	58	0	1630.48	55	0	1516.44	55	0	1713.12	55	0	1863.21	55	0	1534.86	55	0	912.425	57	0	1292.3	58	0.00114548	515.456	52	0	821.301	59
NC_007643	Rhodospirillum rubrum ATCC 11170	0.0344828	78.379	17	0.0367816	77.6612	18	0.0425287	75.8429	17	0.0425287	75.5011	20	0.0505747	66.8049	20	0.0482759	68.0327	15	0.0252874	83.9901	17	0.0264368	81.6211	15	0.0264368	81.6821	15	0.0252874	84.4213	14	0.0252874	84.89	14	0.0264368	82.5388	15	0.0344828	78.2631	15	0.0436782	71.8913	10	0.0425287	74.4073	22	0.0356164	69.8397	12
NC_007644	Moorella thermoacetica ATCC 39073	0	324.822	38	0	263.514	38	0	302.873	38	0	254.526	39	0.00190476	210.086	39	0	260.424	39	0	299.927	38	0	380.357	37	0	350.078	37	0	371.154	39	0	391.042	39	0	345.534	37	0	259.07	38	0	326.563	38	0.00190476	185.711	41	0.00284091	227.827	39
NC_007677	Salinibacter ruber DSM 13855	0.0126761	133.675	29	0.0126761	133.983	30	0.0112676	135.803	28	0.0112676	141.276	31	0.00985915	170.066	36	0.0112676	140.553	31	0.0112676	141.786	28	0.0112676	141.449	30	0.0112676	134.699	29	0.0126761	133.464	27	0.0126761	133.976	26	0.0140845	131.357	27	0.00985915	171.218	32	0.00985915	150.685	30	0.00985915	158.236	37	0.00985915	166.604	33
NC_007795	Staphylococcus aureus subsp. aureus NCTC 8325	0	29664.4	104	0	14515.5	103	0	21879.8	104	0	12681	102	0	3252.16	93	0	11869.2	102	0	15932.6	103	0	35278.7	104	0	37885.3	104	0	45269.8	105	0	55256.3	105	0	33697.3	104	0	13326.1	103	0	17899.2	103	0	6276.2	101	0	5018.56	95
NC_007929	Lactobacillus salivarius UCC118	0	25912.3	103	0	13876	102	0	21327.4	103	0	12722.8	103	0	3947.74	97	0	12695.6	104	0	16661.8	104	0	31093.9	103	0	32766.8	103	0	38095.9	103	0	45271.5	102	0	27547.2	103	0	13368.9	104	0	17977.3	104	0	7757.64	104	0	5559.04	97
NC_008526	Lactobacillus paracasei ATCC 334	0	12817.2	86	0	5671.01	82	0	9655.16	86	0	4786.48	80	0	864.202	65	0	4369.75	80	0	6855.05	83	0	16316.6	89	0	17784.2	89	0	21834.9	92	0	27132.5	92	0	14150.3	85	0	4589.22	79	0	6834.83	81	0	2328.67	78	0	1467.43	66
NC_008570	Aeromonas hydrophila subsp. hydrophila ATCC 7966	0.035865	85.7242	19	0.0474684	72.4475	15	0.0474684	71.4591	14	0.0464135	73.6108	18	0.0601266	60.3496	14	0.0485232	70.3857	16	0.0432489	78.4775	13	0.0242616	95.76	17	0.035865	84.2878	17	0.0232068	96.1675	16	0.0274262	93.3633	15	0.0263713	94.5151	17	0.0548523	65.942	12	0.0432489	79.0001	16	0.092827	48.891	13	0.0547771	59.7767	10
NC_008596	Mycobacterium smegmatis str. MC2 155	0.0035791	159.816	31	0.0035791	190.846	36	0.0035791	178.934	33	0.00286328	204.49	36	0.00214746	315.841	44	0.00286328	205.048	37	0.0035791	187.127	33	0.00501074	139.474	28	0.00501074	132.234	28	0.00501074	126.528	25	0.00644238	116.348	22	0.0035791	152.657	30	0.00286328	296.678	41	0.00286328	218.646	33	0.00286328	289.635	45	0.00190476	223.802	38
NC_008800	Yersinia enterocolitica subsp. enterocolitica 8081	0	1977.14	60	0	1390.04	60	0	1716.64	60	0	1290.95	60	0	749.508	60	0	1271.38	60	0	1530.83	61	0	2318.7	60	0	2203.01	60	0	2424.18	61	0	2699.76	60	0	2123.77	60	0	1367.85	60	0	1749.4	60	0	772.404	60	0	973.689	62
NC_009009	Streptococcus sanguinis SK36	0	8130.47	77	0	4604.96	75	0	6465.42	76	0	4102.97	75	0	1376.7	69	0	3947.41	76	0	5089.38	76	0	9799.19	77	0	10154.6	78	0	11771.6	78	0	14016.9	78	0	8993.6	77	0	4115.44	76	0	5556.1	76	0	2260.33	76	0	2138.84	76
NC_009089	Clostridioides difficile 630	0	5045.07	70	0	3405.18	73	0	4415.13	73	0	3197.76	73	0	1872.78	80	0	3282.71	73	0	3920.44	73	0	5940.15	71	0	5862.44	71	0	6780.88	71	0	7431.53	70	0	5797.61	72	0	3671.36	73	0	4476.02	73	0	2311.3	77	0	2524.62	80
NC_009495	Clostridium botulinum A str. ATCC 3502	0	17676.9	97	0	10565.3	98	0	14840.1	97	0	9870.62	98	0	4805.56	102	0	10330.4	98	0	12335.5	97	0	20925.8	97	0	21390.4	97	0	24556.4	95	0	28158.3	95	0	19160	97	0	10562.6	98	0	14487.5	98	0	6133.46	99	0	5852.02	99
NC_009613	Flavobacterium psychrophilum JIP02/86e	0	11778.7	83	0	5754.34	84	0	9266.82	83	0	5124.82	83	0	2083.07	83	0	5096.72	85	0	7584.12	86	0	14494.8	83	0	14988.7	83	0	18620	84	0	21990	84	0	13404.2	84	0	6188.39	87	0	8517.13	88	0	2789.07	82	0	2791.31	86
NC_009636	Sinorhizobium medicae WSM419	0.00529101	176.532	33	0.010582	132.029	29	0.00661376	162.219	31	0.0145503	106.1	29	0.0502646	62.7075	17	0.015873	103.171	29	0.00529101	186.082	32	0	290.214	34	0	275.512	36	0	343.453	36	0	384.501	38	0	264.573	33	0.0224868	90.4646	22	0.00661376	159.072	32	0.0582011	57.8802	19	0.0185644	95.5261	24
NC_009698	Clostridium botulinum A str. Hall	0	15607.7	93	0	9984.47	95	0	13201.7	93	0	9412.14	96	0	5287.35	105	0	9795.65	97	0	11097.5	94	0	18138.4	93	0	18229.8	91	0	20414.3	89	0	23281.4	87	0	16769.6	93	0	10051.4	95	0	13347.1	96	0	5923.9	98	0	6194.51	102
NC_010175	Chloroflexus aurantiacus J-10-fl	0.0038059	324.417	37	0.0104662	237.825	37	0.00666032	283.091	37	0.0114177	207.816	37	0.0161751	152.925	35	0.0114177	204.951	36	0.00570885	290.187	37	0	430.573	40	0.000951475	389.2	40	0	477.681	41	0	522.084	44	0	404.777	38	0.0104662	233.196	37	0.0038059	313.177	37	0.0218839	115.618	30	0.00569801	166.224	32
NC_010287	Chlamydia trachomatis 434/Bu	0	137451	117	0	58898.1	117	0	103262	117	0	49667.1	117	0	3872.2	96	0	46214.2	116	0	74486.8	117	0	173773	117	0	188403	117	0	231420	117	0	284720	117	0	153102	117	0	50453.9	117	0	76209.6	117	0	24111.1	116	0	11965.2	113
NC_010397	Mycobacterium abscessus	0.029615	74.5216	15	0.029615	74.4324	17	0.035538	71.5646	15	0.0315893	73.7982	19	0.0138203	106.917	29	0.0335637	72.8087	19	0.0286278	80.4422	15	0.0157947	94.2789	16	0.0256663	83.8184	16	0.0148075	100.807	19	0.0148075	100.541	19	0.0187562	91.6841	16	0.0187562	91.6879	24	0.0276407	81.8999	17	0.0167818	92.8575	25	0.0136986	113.171	29
NC_011296	Thermodesulfovibrio yellowstonii DSM 11347	0	13529.1	88	0	9440.56	93	0	11778.3	92	0	8871.01	93	0	5911.28	108	0	9185.36	95	0	10595.7	92	0	15853.2	87	0	15574.5	84	0	17661.9	83	0	19449.1	83	0	15152.7	90	0	9613.57	93	0	12429.9	93	0	5915.06	96	0	7002.21	104
NC_011661	Dictyoglomus turgidum DSM 6724	0	23220.4	101	0	14892.4	105	0	18484.8	101	0	13647.5	105	0	10935.7	114	0	13630.7	105	0	15875.6	102	0	26990.9	101	0	27409	99	0	31366.3	99	0	37494.2	99	0	26407.6	101	0	13927.7	105	0	18030.9	105	0	8484.92	106	0	9979.52	110
NC_011750	Escherichia coli IAI39	0	873.545	52	0	617.57	52	0	752.63	52	0	561.071	51	0.000974659	352.76	45	0	560.364	51	0	692.846	51	0	1041.96	52	0	997.408	52	0	1121.35	52	0	1253.6	51	0	972.584	52	0	582.602	47	0	772.6	52	0.000974659	343.448	48	0	290.784	41
NC_011916	Caulobacter crescentus NA1000	0.0631188	57.2963	10	0.0457921	64.6152	10	0.0383663	69.9353	12	0.0470297	63.5674	11	0.0222772	88.5243	23	0.0408416	66.835	13	0.0309406	78.8646	14	0.0507426	61.9134	9	0.0507426	62.4836	11	0.0519802	61.0237	8	0.0569307	60.0053	8	0.0618812	58.4346	9	0.019802	94.1594	25	0.0346535	72.6242	11	0.00866337	121.48	32	0.019656	106.646	27
NC_012587	Sinorhizobium fredii NGR234	0.0343949	78.1691	16	0.0356688	71.6677	13	0.033121	81.0936	18	0.0573248	59.4499	10	0.0815287	53.2102	10	0.0636943	57.5367	10	0.0203822	97.0655	23	0.0127389	123.103	25	0.0127389	123.208	26	0.011465	133.394	26	0.00764331	145.743	28	0.0140127	110.135	21	0.0789809	53.8365	10	0.0343949	78.2987	14	0.0904459	51.1199	14	0.0559072	63.8402	11
NC_012926	Streptococcus suis BM407	0	8732.84	79	0	4927.82	78	0	6631.11	78	0	4302.69	78	0	1603.89	75	0	3998.88	77	0	5039.31	75	0	10285.2	79	0	10852.3	79	0	12354.9	79	0	15274.1	80	0	9444.63	78	0	4002.32	75	0	5408.92	75	0	2053.5	73	0	2122.6	75
NC_013172	Brachybacterium faecium DSM 4810	0	499.873	45	0	538.725	47	0	562.691	46	0	554.019	49	0	732.286	59	0	558.295	49	0	605.123	49	0	510.368	43	0	472.807	43	0	471.433	40	0	436.322	40	0	507.639	43	0	748.147	52	0	662.176	48	0	675.276	58	0	747.966	57
NC_013522	Thermanaerovibrio acidaminovorans DSM 6589	0.00813008	175.736	32	0.0135501	160.399	32	0.00813008	169.064	32	0.00813008	162.79	32	0.0135501	152.341	34	0.0135501	161.006	32	0.00813008	169.023	31	0.00813008	188.594	31	0.00813008	182.539	31	0.00813008	192.187	31	0.00813008	192.277	31	0.00813008	174.359	31	0.0135501	156.164	30	0.0135501	159.033	31	0.0135501	140.097	35	0.0065666	160.198	31
NC_013853	Streptococcus mitis B6	0	5608.75	73	0	3321.47	72	0	4429.77	74	0	3028.66	72	0	1399.66	70	0	2872.12	72	0	3393.56	69	0	6467.87	73	0	6713.61	73	0	7469.35	72	0	9124.74	74	0	5895.53	73	0	3099.78	72	0	3847.16	72	0	1750.87	71	0	1775.57	71
NC_014121	Enterobacter cloacae subsp. cloacae ATCC 13047	0.00376648	240.046	35	0.0103578	187.132	33	0.0047081	215.51	35	0.0122411	173.319	34	0.0160075	140.528	33	0.0122411	177.813	35	0.00376648	226.443	35	0.00094162	292.156	35	0.00188324	263.375	34	0.00094162	307.429	34	0.00094162	322.972	34	0.00094162	282.472	35	0.0103578	185.436	33	0.00282486	247.812	36	0.0188324	113.19	29	0.0138203	107.491	28
NC_014318	Amycolatopsis mediterranei U32	0.00048852	403.287	41	0.00048852	433.636	43	0.00048852	454.874	44	0.00048852	458.307	45	0	617.227	54	0.00048852	470.892	45	0	480.246	44	0.00048852	387.751	38	0.00048852	359.735	38	0.00048852	363.184	38	0.00048852	331.76	36	0.00048852	407.064	39	0	648.953	50	0	543.892	43	0	600.802	57	0	635.951	52
NC_014638	Bifidobacterium bifidum PRL2010	0.0361991	74.2357	14	0.040724	71.7912	14	0.0361991	74.1217	16	0.0542986	65.9788	12	0.0633484	63.5901	18	0.0678733	61.4738	11	0.0339367	82.6551	16	0.0271493	96.5576	18	0.0316742	85.5152	18	0.0271493	96.2968	17	0.0271493	94.8244	16	0.0271493	96.4006	19	0.0361991	76.5433	13	0.0294118	86.2933	19	0.0927602	52.5872	15	0.039783	82.3829	18
NC_014644	Gardnerella vaginalis ATCC 14019	0	3071.05	63	0	1767.17	63	0	2507.07	63	0	1588.78	63	0	845.13	63	0	1566.26	63	0	2017.88	62	0	3706.64	63	0	3845.5	63	0	4424.86	64	0	5341.69	64	0	3237.12	63	0	1621.3	63	0	2206.97	63	0	866.652	62	0	914.761	60
NC_014923	Mesorhizobium ciceri biovar biserrulae WSM1271	0.0822684	54.006	9	0.0934505	51.6442	9	0.0934505	51.6135	9	0.14377	41.3898	8	0.309105	32.2313	1	0.154153	40.3127	8	0.0495208	65.7677	10	0.0319489	81.2109	14	0.0319489	79.7497	14	0.0263578	92.4016	15	0.0231629	97.5632	17	0.0311502	82.2874	14	0.199681	36.9727	3	0.0870607	53.1202	9	0.280351	33.5246	7	0.136581	42.0809	4
NC_015663	Enterobacter aerogenes KCTC 2190	0.00094697	381.641	40	0.00094697	283.533	39	0.00094697	344.786	40	0.00094697	260.812	40	0.00284091	178.473	37	0.00094697	262.721	40	0.00094697	339.263	39	0.00094697	467.762	42	0.00094697	429.208	42	0.00094697	483.518	42	0.00094697	520.346	43	0.00094697	427.209	41	0.00094697	289.181	39	0.00094697	366.705	40	0.00378788	178.27	39	0.0114177	209.287	37
NC_016603	Acinetobacter pittii PHEA-2	0	9326.15	80	0	5671.87	83	0	7566.54	82	0	5199.85	84	0	3011.8	91	0	5006.55	83	0	6202.5	82	0	10972.7	80	0	11019.7	80	0	12651.5	80	0	14955.5	79	0	10204.9	80	0	5743.58	85	0	7219.66	83	0	2988.54	85	0	3604.11	89
NC_016845	Klebsiella pneumoniae subsp. pneumoniae HS11286	0.00187617	243.519	36	0.00281426	190.034	35	0.00187617	223.065	36	0.00562852	175.825	35	0.0131332	126.424	31	0.00562852	177.324	34	0.00187617	233.263	36	0.00187617	298.379	36	0.00187617	272.756	35	0.00187617	314.759	35	0.00187617	324.416	35	0.00187617	281.521	34	0.00281426	188.587	35	0.00187617	238.329	35	0.0131332	123.033	33	0	179.476	35
NC_017384	Ketogulonigenium vulgarum WSH-001	0.00542495	151.483	30	0.0144665	117.707	28	0.00723327	135.804	29	0.0253165	99.1465	28	0.079566	58.8963	12	0.0253165	97.8392	28	0.00361664	153.952	30	0	211.17	32	0	202.338	32	0	240.176	32	0	255.834	32	0	204.415	32	0.034358	87.452	21	0.00723327	135.727	28	0.0867993	55.087	17	0.0365199	74.6632	13
NC_017634	Escherichia coli O83:H1 str. NRG 857C	0	1196.61	54	0	851.383	54	0	1069.92	54	0	783.318	54	0	519.89	50	0	792.161	54	0	1010.42	54	0	1451.37	54	0	1361.7	54	0	1538.04	54	0	1689.44	54	0	1325.55	54	0	848.832	55	0	1127.84	54	0	487.701	51	0	653.172	53
NC_017960	Enterococcus faecium DO	0	12488.3	85	0	6268.98	86	0	9435.97	85	0	5299.23	85	0	1675.85	76	0	4899.06	82	0	7443.26	85	0	15360.5	85	0	16411.6	86	0	19907.2	88	0	24253.2	89	0	14453.1	88	0	5414.09	82	0	7480.6	84	0	2625.19	80	0	2568.12	82
NC_018828	Bordetella parapertussis Bpp5	0.433982	27.4272	1	0.379734	28.7271	1	0.702149	21.2178	1	0.44217	27.2489	1	0.187308	38.1369	4	0.539406	24.4896	1	0.495394	25.814	1	0.64176	22.274	1	0.809621	19.1567	1	0.533265	24.7186	1	0.62436	22.6354	1	0.328557	30.3762	1	0.226203	35.2967	2	0.377687	28.8117	2	0.800409	19.2683	1	0.131013	44.0839	5
NC_019382	Bordetella bronchiseptica 253	0.278517	32.8882	2	0.286122	32.5234	3	0.465779	26.1201	2	0.319392	31.2683	2	0.210076	36.8281	3	0.397338	28.5562	2	0.343156	30.3652	2	0.440114	27.2198	2	0.552281	24.1059	2	0.339354	30.5474	2	0.402091	28.3655	2	0.225285	35.6889	3	0.152091	41.6393	7	0.264259	33.5648	5	0.526616	24.6217	4	0.115019	47.2444	7
	average	0.022213	11501.8
	stadard deviation	0.0638596	22005
[truncated: 93 more columns]

## Sheet: Table_S7
Table S7. Identity of nucleotide and amino acid sequences of repA and RepAa.
	pSN1104-11	pMH0613-68	pYK0414-12	pSN0729-62
pSN1104-11
pMH0613-68	60.6/56.8
pYK0414-12	61.7/57.8	77.7/79.7
pSN0729-62	67.7/75.7	58.4/55.4	57.3/54.3
aIdentity at nulceotide sequence level/ amino acid sequence level.

## Sheet: Table_S8
Table S8. Transconjugants of pSN1104-11 and pSN0729-62.
Class	Family	Genus	pSN1104-11		pSN0729-62
			Cow manure	soil	Cow manure	soil
Alphaproteobacteria	Rhizobiaceae	Rhizobium	1	-	-	-
		Allorhizobium	3	-	-	-
	Rhodobacteraceae	Gemmobacter	1	-	-	-
	Caulobacteraceae	Brevundimonas	1	-	-	-
Betaproteobacteria	Comamonadaceae	Comamonas	8	-	-	-
		Variovorax	-	1	-	-
	Alcaligenaceae	Pusillimonas	1	-	-	-
		Alcaligenes	-	-	11	-
		Paenalcaligenes	-	-	4	-
Gammaproteobacteria	Pseudomonadaceae	Pseudomonas	17	10	14	-
	Molaxellaceae	Acinetobacter	1	-	7	-
	Enterobacteriaceae	Raoultella	12	4	-	1
		Escherichia	28	-	87	-
		Klebsiella	-	-	1	-
		Kluyvera	-	1	-	-
		Buttiauxella	-	1	11	-
		Cedecea	-	16	-	1
		Citrobacter	1	1	-	4
		Enterobacter	-	7	-	25
	Erwiniaceae	Pantoea	-	-	-	4
		Erwinia	-	1	-	-
	Vibrionaceae	Vibrio	-	-	1	-
	Xanthomonadaceae	Stenotrophomonas	-	-	1	-
Total			74	42	137	35
